# Supplementary material for: Coevolutionary constraints of Zika virus nonstructural protein 5 replication and interferon antagonism activities
Source: bioRxiv. 2025 Dec 23:2025.12.23.696258. Preprint. [Version 1] doi: 10.64898/2025.12.23.696258 (PMC12776046; doi:10.64898/2025.12.23.696258)
Supplement: Supplement 1 [file media-1.xlsx]

## Sheet: DMS Results
		WT nt		GGA	GGT	GGG	ACG	GGA	GAG	ACT	CTG	GGA	GAG	AAG	TGG	AAA	GCT	CGT	CTG	AAT	CAG	ATG	TCG	GCC	CTG	GAG	TTC	TAC	TCT	TAT	AAA	AAG	TCA	GGT	ATC	ACT	GAA	GTG	TGT	AGA	GAG	GAG	GCT	CGC	CGT	GCC	CTC	AAG	GAT
		WT aa		G	G	G	T	G	E	T	L	G	E	K	W	K	A	R	L	N	Q	M	S	A	L	E	F	Y	S	Y	K	K	S	G	I	T	E	V	C	R	E	E	A	R	R	A	L	K	D
size	classification	site		1	2	3	4	5	6	7	8	9	10	11	12	13	14	15	16	17	18	19	20	21	22	23	24	25	26	27	28	29	30	31	32	33	34	35	36	37	38	39	40	41	42	43	44	45	46
Small	Aliphatic/Hydrophobic	A		0.041542	0.010497	0.11956	0.63352	0.34782	0.33209	0.071572	0.23335	0.014089	0.40919	0.30074	0.061718	0.036707	1	0.90273	0.02074	0.36221	0.81274	0.037568	0.9916	1	1.1819	0.4895	0.041026	1.0162	0.119	0.024516	0.030387	0.61687	0.89046	0.5115	0.045238	0.30257	0.056993	0.19433	1.6316	0.04931	0.42806	0.18177	1	0.50698	0.9617	1	0.041116	0.74118	0.31056
Medium	Polar/Neutral	C		0.030397	0.062714	0.064808	0.81802	0.12109	0.28991	0.071047	0.89905	0.019466	0.7745	0.14732	0.14674	0.051474	0.54003	0.47726	0.066616	0.17769	0.97719	0.23104	0.56536	0.19507	1.268	0.63777	0.10179	0.57494	0.20062	0.082891	0.069303	0.21588	0.9026	0.14407	0.41356	0.22428	0.036363	0.3994	1	0.079516	0.087819	0.052688	0.045759	0.24488	0.33763	0.50923	0.0479	0.51506	0.51851
Medium	Acidic	D		0.032941	0.057487	0.023563	0.42661	0.015438	0.81353	0.019368	0.020784	0.017968	0.45147	0.078902	0.09975	0.060368	0.45884	0.14329	0.035987	0.14731	0.6734	0.050091	0.68007	0.56262	1.0521	0.93919	0.066393	0.34603	0.27052	0.091271	0.051226	0.052217	0.17749	0.085121	0.062525	0.071483	0.15313	0.047241	0.43452	0.078839	0.98874	0.60893	0.085432	0.045543	0.20244	0.088696	0.031067	0.53871	1
Large	Acidic	E		0.070201	0.015584	0.056016	0.44621	0.058236	1	0.018781	0.028207	0.068399	1	0.30966	0.086859	0.099976	0.33754	0.6673	0.035781	0.044133	0.82805	0.032908	0.40934	0.3899	0.93938	1	0.044785	0.25938	0.28839	0.030544	0.16003	0.21352	0.083459	0.04303	0.061218	0.052648	1	0.066652	0.47539	0.053415	1	1	0.030589	0.058573	0.39888	0.11152	0.042067	0.73929	0.83314
Large	Aromatic/Hydrophobic	F		0.036052	0.015571	0.025579	0.33342	0.025906	0.36921	0.019059	0.022159	0.018794	0.25911	0.26452	0.10443	0.061453	1.1376	0.062325	0.030973	0.036022	0.44388	0.46022	0.063806	0.070913	0.91177	0.093649	1	0.94694	0.087244	0.24317	0.032834	0.091287	0.078464	0.041607	0.11878	0.14849	0.045187	0.034034	0.82878	0.060996	0.10977	0.097202	0.036494	0.049552	0.12505	0.092693	0.35264	0.34718	0.14552
Small	Unique	G		1	1	1	0.28396	1	0.079383	0.0075371	0.055259	1	0.12384	0.19952	0.046092	0.023614	1.4148	0.43403	0.014285	0.2557	1.2179	0.024559	0.70177	0.89026	1.2201	0.5375	0.022717	0.28112	0.033111	0.01704	0.035112	0.28899	0.10204	1	0.026178	0.043041	0.13185	0.036065	0.7794	0.082385	0.24845	0.28224	0.034578	0.053185	0.30839	0.049484	0.026217	0.50624	0.4937
Large	Basic	H		0.07344	0.015794	0.026537	0.46101	0.013796	0.30139	0.018889	0.01809	0.018346	0.26978	0.53863	0.1001	0.18485	1.2458	0.26993	0.031317	0.15805	1.2366	0.051591	0.42644	0.63702	1.4578	0.59038	0.12354	1.2691	0.30716	0.10757	0.11728	0.27312	0.29196	0.093818	0.05715	0.44092	0.037028	0.034106	0.91538	0.071562	0.14052	0.30198	0.048374	0.11627	0.66375	0.17927	0.12287	0.8	0.36176
Medium	Aliphatic/Hydrophobic	I		0.033746	0.017968	0.026619	1.1913	0.017313	0.2478	0.060915	0.75257	0.017828	0.55421	0.58117	0.085462	0.1142	0.91946	0.13753	0.51034	0.12783	0.8527	0.22083	0.14301	0.11442	0.8661	0.17022	0.13368	0.98673	0.17224	0.045615	0.12499	0.24546	0.13887	0.046037	1	0.3413	0.036947	0.70879	0.47417	0.10433	0.28799	0.45395	0.044902	0.68533	0.50788	0.076065	0.61766	0.54306	0.21941
Medium	Basic	K		0.030324	0.017717	0.025465	0.78336	0.026728	0.099486	0.01736	0.021334	0.025292	0.15008	1	0.094134	1	0.64968	0.9229	0.032759	0.13308	0.60159	0.056778	0.24312	0.51094	0.377	0.20673	0.049139	0.31174	0.91583	0.036191	1	1	0.11604	0.040802	0.051891	0.20794	0.078186	0.061718	0.23929	0.1062	0.16696	0.09607	0.038343	0.66479	0.21682	0.092573	0.03877	1	0.13918
Medium	Aliphatic/Hydrophobic	L		0.017916	0.0062589	0.0097504	0.57352	0.0058552	0.24915	0.0073827	1	0.0071284	0.23111	0.58132	0.12894	0.030927	0.77794	0.41935	1	0.12846	1.0132	1.1307	0.31643	0.29231	1	0.18843	0.058225	0.93156	0.054809	0.016237	0.021833	0.37476	0.12179	0.018764	0.036202	0.78275	0.023913	0.028446	0.48466	0.040189	0.16169	0.28538	0.015215	0.17014	0.53939	0.27264	1	0.83682	0.3926
Medium	Aliphatic/Hydrophobic	M		0.029299	0.018108	0.027155	0.40715	0.017713	0.46609	0.019785	0.062847	0.02315	0.26694	0.79096	0.078042	0.0456	1.3382	0.61614	0.6686	0.15892	0.64293	1	0.41184	0.55312	1.6392	0.46894	0.039646	0.81781	0.22171	0.035307	0.036881	0.2849	0.094959	0.046547	0.071329	0.24773	0.054575	0.089801	0.87663	0.05906	0.15503	0.41345	0.039605	0.33885	0.6475	0.42633	0.30968	0.74859	0.24188
Medium	Polar/Neutral	N		0.04857	0.016532	0.027009	0.66884	0.018008	0.38908	0.027013	0.065211	0.025138	0.23663	0.47572	0.10301	0.1008	0.92657	0.64541	0.039867	1	0.71919	0.036798	0.52075	0.75853	0.99564	0.67053	0.06504	1.1988	0.89819	0.069006	0.090046	0.22989	0.63527	0.10877	0.1372	0.31172	0.033039	0.056602	0.94515	0.091435	0.54747	0.27419	0.035029	0.05306	0.75679	0.15021	0.03113	0.72624	0.559
Small	Unique	P		0.079498	0.0090468	0.013829	0.046394	0.0073085	0.060388	0.02689	0.35031	0.010195	0.012814	0.024615	0.094163	0.035834	0.029921	0.023687	0.16802	0.025327	0.043944	0.016292	0.87609	0.85613	1.3216	0.079449	0.093572	0.094129	0.43584	0.028916	0.032907	0.04062	0.1283	0.030521	0.034284	0.062254	0.020791	0.17565	0.92571	0.071702	0.014002	0.46401	0.058675	0.030195	0.018314	0.039252	0.059756	0.013529	0.013345
Medium	Polar/Neutral	Q		0.050363	0.017355	0.026212	1.8807	0.018408	0.89157	0.017978	0.05427	0.024592	0.85652	0.43898	0.13676	0.085303	0.76468	0.66829	0.052778	0.20464	1	0.30205	0.9803	1.5094	1.7258	1.0598	0.061471	0.95583	0.76372	0.042501	0.077154	0.29445	0.18144	0.067055	0.063281	0.45847	0.067126	0.039694	0.99802	0.065054	0.15704	0.57391	0.042941	0.49759	0.79894	0.16256	0.062894	0.81071	0.68635
Large	Basic	R		0.08131	0.0084195	0.038904	0.75417	0.029339	0.071072	0.006595	0.021389	0.04179	0.1965	0.54852	0.13665	0.15228	0.59098	1	0.027505	0.15475	0.80034	0.020142	0.28063	0.90998	0.49284	0.082934	0.025854	0.63463	0.59674	0.018909	0.25458	0.92583	0.15281	0.02279	0.026875	0.21725	0.021697	0.013026	0.33956	1	0.019658	0.051493	0.016681	1	1	0.15189	0.036488	0.378	0.10948
Small	Polar/Neutral	S		0.025603	0.047646	0.014431	0.89201	0.31062	0.46989	0.080499	0.20509	0.0095512	0.20402	0.31078	0.07973	0.037179	1.2704	0.90624	0.015281	0.3966	1.1599	0.012199	1	1.4088	0.93087	0.48419	0.075425	1.0066	1	0.042159	0.029781	0.40794	1	0.22285	0.083939	0.60144	0.038801	0.049418	1.1984	0.092228	0.21467	0.22232	0.40561	0.32732	0.69141	0.25338	0.012078	0.82365	0.69818
Medium	Polar/Neutral	T		0.046063	0.011598	0.016186	1	0.011626	0.47622	1	0.72106	0.01189	0.1075	0.1996	0.083513	0.10024	1.0754	0.46051	0.065414	0.13964	0.95912	0.091307	0.57056	1.0329	1.0969	0.48018	0.052708	0.73455	0.81387	0.026143	0.099399	0.21817	0.42101	0.026897	0.19286	1	0.029796	0.51137	0.75235	0.058523	0.42537	0.3934	0.053423	0.53561	0.87574	0.053521	0.027041	0.62212	0.39576
Medium	Aliphatic/Hydrophobic	V		0.038468	0.0138	0.019046	1.1829	0.031467	0.43617	0.022812	0.93325	0.016427	0.8236	0.49334	0.038585	0.03121	0.62316	0.18734	0.56353	0.15642	0.84045	0.088794	0.54115	0.14844	1.1173	0.29323	0.038781	0.62518	0.19341	0.019773	0.053867	0.31237	0.1319	0.048667	0.30092	0.28449	0.058765	1	0.77256	0.036481	0.20286	0.37246	0.13683	0.78857	0.43255	0.11464	0.19902	0.54482	0.19422
Large	Aromatic/Hydrophobic	W		0.020826	0.013884	0.035589	0.15825	0.011458	0.44677	0.014101	0.014791	0.013641	0.39922	0.053841	1	0.037297	0.44105	0.021886	0.023934	0.036818	0.17042	0.0231	0.057106	0.080409	0.31617	0.11412	0.38289	0.1208	0.034537	0.03173	0.033779	0.029271	0.084737	0.039353	0.056802	1.4645	0.042488	0.024564	0.43102	0.05878	0.13145	0.055831	0.053941	0.034329	0.17714	0.053521	0.044127	0.16976	0.08143
Large	Aromatic/Hydrophobic	Y		0.043501	0.017982	0.028812	0.38995	0.018113	0.42548	0.016912	0.019354	0.016792	0.34589	0.098386	0.20514	0.069686	0.63141	0.040349	0.03008	0.1324	0.31863	0.16575	0.22152	0.098077	0.8497	0.12475	0.22763	1	0.10106	1	0.071823	0.086078	0.074283	0.046144	0.065257	0.30106	0.047887	0.057291	0.69006	0.072542	0.11308	0.10607	0.031761	0.063772	0.1861	0.11959	0.067618	0.35988	0.14574
NS5 structural features using PMID: 28345656		Domain		Methyltransferase
		Secondary structure element								flanking alpha 1 (A1)													flanking alpha 2 (A2)													flanking beta 1 (B1)					flanking alpha 3
		interactions												Putative RNA binding		7-MeGpp interaction			7-MeGpp interaction	7-MeGpp interaction		7-MeGpp interaction					7-MeGpp interaction				7-MeGpp interaction													Putative RNA binding
																															Putative RNA binding
NS5 surafce exposure		Absolute ASA,Å2						117.27	108.8	29.27	70.5	2.04	48.7	110.69	0.93	11.41	40.33	99.95	16.51	78.76	140.87	39.99	63.71	92.89	130.67	93.94	69.84	146.02	42.17	7.87	47.64	50.89	3.69	17.71	4.44	25.01	20.69	7.1	62.14	9.05	107.95	150.17	4.7	125.4	184.62	14.19	42.2	171.5	115.42
		% Relative ASA for residue type						100	62.6223	26.8927	53.9527	1.73958	28.0304	53.5329	0.443216	5.51821	36.7472	43.3924	12.6349	58.6405	100	31.4981	52.4233	84.6378	100	54.0693	79.8719	100	34.6993	5.38967	23.0401	24.6119	3.03629	15.1019	4.29774	22.9787	11.9086	5.35364	91.061	3.92897	62.1331	86.4338	4.28246	54.4413	80.1511	12.9294	32.2951	82.9424	85.9996
		Surface state						Exposed	Exposed	Exposed	Exposed	Buried	Exposed	Exposed	Buried	Buried	Exposed	Exposed	Partially exposed	Exposed	Exposed	Exposed	Exposed	Exposed	Exposed	Exposed	Exposed	Exposed	Exposed	Buried	Partially exposed	Partially exposed	Buried	Partially exposed	Buried	Partially exposed	Partially exposed	Buried	Exposed	Buried	Exposed	Exposed	Buried	Exposed	Exposed	Partially exposed	Exposed	Exposed	Exposed
		STAT2 contact site																					STAT2	STAT2	STAT2		STAT2	STAT2																STAT2	STAT2			STAT2	STAT2
Score the number of amino acid variants that can replicate
	defined as mut_effect >	0.1
		# of replication competent variants at each position		1	1	2	19	4	16	1	8	1	19	16	9	6	19	16	5	16	19	7	18	17	20	17	6	19	16	3	5	15	15	5	6	16	3	6	20	3	17	15	3	12	19	12	6	19	18
average across	all residues	6.98782
	Exposed	10.401
	Exposed and partially exposed	7.94712
	Buried	3.42857
	STAT2 contact sites	8.31818
	constrained antagonism determinants	1.5
	(W333 D734 G850 S851)
Types of residues permitted at each position
		Aliphatic/Hydrophobic		0	0	1	5	1	5	0	4	0	5	5	1	1	5	5	4	5	5	3	5	5	5	5	1	5	4	0	1	5	4	1	2	5	0	3	5	1	5	5	2	5	5	4	4	5	5
		Polar/Neutral		0	0	0	5	2	5	1	3	0	5	5	3	2	5	5	0	5	5	2	5	5	5	5	1	5	5	0	0	5	5	3	3	5	0	2	5	0	4	4	1	4	5	4	0	5	5
		Acidic		0	0	0	2	0	2	0	0	0	2	1	0	0	2	2	0	1	2	0	2	2	2	2	0	2	2	0	1	1	1	0	0	0	2	0	2	0	2	2	0	0	2	1	0	2	2
		Aromatic/Hydrophobic		0	0	0	3	0	3	0	0	0	3	1	3	0	3	0	0	1	3	2	1	0	3	2	3	3	1	2	0	0	0	0	1	3	0	0	3	0	3	1	0	0	3	1	1	3	2
		Unique		1	1	1	1	1	0	0	1	1	1	1	0	0	1	1	1	1	1	0	2	2	2	1	0	1	1	0	0	1	2	1	0	0	1	1	2	0	1	2	0	0	1	0	0	1	1
		Basic		0	0	0	3	0	1	0	0	0	3	3	2	3	3	3	0	3	3	0	3	3	3	2	1	3	3	1	3	3	3	0	0	3	0	0	3	2	2	1	0	3	3	2	1	3	3
		Small		1	1	2	3	3	2	0	3	1	3	3	0	0	3	3	1	3	3	0	4	4	4	3	0	3	3	0	0	3	4	3	0	2	1	2	4	0	3	4	2	2	3	2	0	3	3
		Medium		0	0	0	10	1	9	1	5	0	10	9	4	4	10	10	4	10	10	5	10	10	10	10	2	10	9	0	2	9	9	2	5	9	1	4	10	2	9	8	1	8	10	6	4	10	10
		Large		0	0	0	6	0	5	0	0	0	6	4	5	2	6	3	0	3	6	2	4	3	6	4	4	6	4	3	3	3	2	0	1	5	1	0	6	1	5	3	0	2	6	4	2	6	5
	Accession Number	Virus
	AMR39835.1	Uganda 1947		G	G	G	T	G	E	T	L	G	E	K	W	K	A	R	L	N	Q	M	S	A	L	E	F	Y	S	Y	K	K	S	G	I	T	E	V	C	R	E	E	A	R	R	A	L	K	D
	AMR39832.1	Dakar 1984		G	G	G	T	G	E	T	L	G	E	K	W	K	A	R	L	N	Q	M	S	A	L	E	F	Y	S	Y	K	K	S	G	I	T	E	V	C	R	E	E	A	R	R	A	L	K	D
	AEN75264.1	Malaysia 1966		G	G	G	T	G	E	T	L	G	E	K	W	K	A	R	L	N	Q	M	S	A	L	E	F	Y	S	Y	K	K	S	G	I	T	E	V	C	R	E	E	A	R	R	A	L	K	D
	ACD75819.1	Yap Island 2007		G	G	G	T	G	E	T	L	G	E	K	W	K	A	R	L	N	Q	M	S	A	L	E	F	Y	S	Y	K	K	S	G	I	T	E	V	C	R	E	E	A	R	R	A	L	K	D
	AHL43500.1	C African Rep 1968		G	G	G	T	G	E	T	L	G	E	K	W	K	A	R	L	N	Q	M	S	A	L	E	F	Y	S	Y	K	K	S	G	I	T	E	V	C	R	E	E	A	R	R	A	L	K	D
	AHZ13508.1	French Poly 2013		G	G	G	T	G	E	T	L	G	E	K	W	K	A	R	L	N	Q	M	S	A	L	E	F	Y	S	Y	K	K	S	G	I	T	E	V	C	R	E	E	A	R	R	A	L	K	D
	AYI50388.1	Puerto Rico 2015		G	G	G	T	G	E	T	L	G	E	K	W	K	A	R	L	N	Q	M	S	A	L	E	F	Y	S	Y	K	K	S	G	I	T	E	V	C	R	E	E	A	R	R	A	L	K	D
	ANC90426.1	Brazil 2015		G	G	G	T	G	E	T	L	G	E	K	W	K	A	R	L	N	Q	M	S	A	L	E	F	Y	S	Y	K	K	S	G	I	T	E	V	C	R	E	E	A	R	R	A	L	K	D
	APH11575.1	Singapore 2017		G	G	G	T	G	E	T	L	G	E	K	W	K	A	R	L	N	Q	M	S	A	L	E	F	Y	S	Y	K	K	S	G	I	T	E	V	C	R	E	E	A	R	R	A	L	K	D
	QDZ58858.1	China 2019		G	G	G	T	G	E	T	L	G	E	K	W	K	A	R	L	N	Q	M	S	A	L	E	F	Y	S	Y	K	K	S	G	I	T	E	V	C	R	E	E	A	R	R	A	L	K	D
	AHL37808.1	Thailand 2014		G	G	G	T	G	E	T	L	G	E	K	W	K	A	R	L	N	Q	M	S	A	L	E	F	Y	S	Y	K	K	S	G	I	T	E	V	C	R	E	E	A	R	R	A	L	K	D
	AHF49785.1	C African Rep 1976		G	G	G	T	G	E	T	L	G	E	K	W	K	A	R	L	N	Q	M	S	A	L	E	F	Y	S	Y	K	K	S	G	I	T	E	V	C	R	E	E	A	R	R	A	L	K	D
	AEN75265.1	Nigeria 1968		G	G	G	T	G	E	T	L	G	E	K	W	K	A	R	L	N	Q	M	S	A	L	E	F	Y	S	Y	K	K	S	G	I	T	E	V	C	R	E	E	A	R	R	A	L	K	D
	AHL43503.1	Senegal 2001		G	G	G	T	G	E	T	L	G	E	K	W	K	A	R	L	N	Q	M	S	A	L	E	F	Y	S	Y	K	K	S	G	I	T	E	V	C	R	E	E	A	R	R	A	L	K	D
	AHL43501.1	Senegal 1968		G	G	G	T	G	E	T	L	G	E	K	W	K	A	R	L	N	Q	M	S	A	L	E	F	Y	S	Y	K	K	S	G	I	T	E	V	C	R	E	E	A	R	R	A	L	K	D
	STAT2 targeting
	AMR39835.1	ZIKV MR766		G	G	G	T	G	E	T	L	G	E	K	W	K	A	R	L	N	Q	M	S	A	L	E	F	Y	S	Y	K	K	S	G	I	T	E	V	C	R	E	E	A	R	R	A	L	K	D
	ABI54480.1	SPOV		G	G	G	N	G	E	T	V	G	E	K	W	K	E	R	L	N	R	M	T	A	L	E	F	Y	A	Y	K	R	S	G	I	T	E	V	C	R	E	P	A	R	R	A	L	K	D
	NP_740325.1	DENV4	G	T	G	T	T	G	E	T	L	G	E	K	W	K	R	Q	L	N	S	L	D	R	K	E	F	E	E	Y	K	R	S	G	I	L	E	V	D	R	T	E	A	K	S	A	L	K	D
	NP_739590.2	DENV2	G	T	G	N	I	G	E	T	L	G	E	K	W	K	S	R	L	N	A	L	G	K	S	E	F	Q	I	Y	K	K	S	G	I	Q	E	V	D	R	T	L	A	K	E	G	I	K	R
	NP_722465.1	DENV1	G	T	G	A	Q	G	E	T	L	G	E	K	W	K	R	Q	L	N	Q	L	S	K	S	E	F	N	T	Y	K	R	S	G	I	I	E	V	D	R	S	E	A	K	E	G	L	K	R
	YP_001531176.2	DENV3	G	T	G	A	Q	G	E	T	L	G	E	K	W	K	R	Q	L	N	Q	L	S	K	S	E	F	N	T	Y	K	R	S	G	I	I	E	V	D	R	S	E	A	K	E	G	L	K	R
	NP_776009.1	YFV		G	S	A	N	G	K	T	L	G	E	V	W	K	R	E	L	N	L	L	D	K	R	Q	F	E	L	Y	K	R	T	D	I	V	E	V	D	R	D	T	A	R	R	H	L	A	E
	Other antagonism targets
	NP_722539.1	MVEV		G	R	A	G	G	R	T	L	G	E	Q	W	K	E	K	L	N	A	M	G	K	E	E	F	F	S	Y	R	K	E	A	I	L	E	V	D	R	T	E	A	R	R	A	R	R	E
	NP_775674.1	JEV		G	R	P	G	G	R	T	L	G	E	Q	W	K	E	K	L	N	A	M	S	R	E	E	F	F	K	Y	R	R	E	A	I	I	E	V	D	R	T	E	A	R	R	A	R	R	E
	MZ605381	WNV NY99		G	G	A	K	G	R	T	L	G	E	V	W	K	E	R	L	N	Q	M	T	K	E	E	F	T	R	Y	R	K	E	A	I	I	E	V	D	R	S	A	A	K	H	A	R	K	E
	KT934804 isolate NSW2012	KUN		G	G	A	K	G	R	T	L	G	E	V	W	K	E	R	L	N	Q	M	T	K	E	E	F	I	R	Y	R	K	E	A	I	T	E	V	D	R	S	A	A	K	H	A	R	K	E
	AAP78942 Kun S653	WNV KUN		G	G	A	K	G	R	T	L	G	E	V	W	K	E	R	L	N	Q	M	T	K	E	E	F	I	R	Y	R	K	E	A	I	T	E	V	D	R	S	A	A	K	H	A	R	K	E
		LGTV		G	G	S	E	G	D	T	L	G	D	M	W	K	A	R	L	N	S	C	T	K	E	E	F	F	A	Y	R	R	A	G	V	M	E	T	D	R	E	K	A	R	E	L	L	K	R
		TBEV		G	G	S	E	G	D	T	L	G	D	L	W	K	R	K	L	N	G	C	T	K	E	E	F	F	A	Y	R	R	T	G	I	L	E	T	E	R	D	K	A	R	E	L	L	R	R
	Comparing DMA and natural ZIKV NS5 entropy
		DMS site_entropy		1.96	1.08	1.45	2.82	1.68	2.82	1.56	2.13	1.33	2.75	2.73	2.61	2.21	2.88	2.67	1.9	2.65	2.88	2.09	2.8	2.66	2.92	2.74	2.25	2.81	2.59	1.82	2.13	2.66	2.44	2.13	2.22	2.48	1.96	2.17	2.8	2.49	2.58	2.72	1.96	2.38	2.8	2.53	2.03	2.88	2.7
		NextStrain Shannon Entropy		0	0	0	0.008	0	0	0	0.008	0	0	0	0	0	0.015	0	0	0	0	0	0	0.008	0	0	0	0.008	0.014	0	0.014	0	0.008	0	0	0.008	0	0	0.014	0	0.008	0.008	0.008	0	0.071	0	0	0.008	0
[truncated: 863 more columns]

## Sheet: Surface exposure
Predicting surface exposure of ZIKV NS5 residues, using 5u0b
Residues were considered solvent-exposed if their solvent accessible surface area (ASA) exceeded 20 Å² (or >25% of the maximum ASA for that residue type), as calculated by PISA.
All of ZIKV NS5 alone														Focus on STAT2 contact sites
Residue	Position	Absolute ASA,Å2	% Relative ASA for residue type	Surface state		Totals				Max ASA for residue type				Residue	Position	Absolute ASA,Å2	% Relative ASA for residue type	Surface state	Antagonism importance
G	5	117.27	100	Exposed		336	Buried		A	109.75				S	20	63.71	52.4233	Exposed
E	6	108.8	62.6223	Exposed		148	Partially exposed		C	68.24				A	21	92.89	84.6378	Exposed
T	7	29.27	26.8927	Exposed		399	Exposed		D	134.21				L	22	130.67	100	Exposed
L	8	70.5	53.9527	Exposed					E	173.74				F	24	69.84	79.8719	Exposed
G	9	2.04	1.73958	Buried					F	87.44				Y	25	146.02	100	Exposed
E	10	48.7	28.0304	Exposed					G	117.27				R	41	125.4	54.4413	Exposed
K	11	110.69	53.5329	Exposed					H	154.23				R	42	184.62	80.1511	Exposed
W	12	0.93	0.443216	Buried					I	103.31				K	45	171.5	82.9424	Exposed
K	13	11.41	5.51821	Buried					K	206.77				D	46	115.42	85.9996	Exposed
A	14	40.33	36.7472	Exposed					L	130.67				R	84	89.83	38.9989	Exposed
R	15	99.95	43.3924	Exposed					M	126.96				G	107	45.06	38.4241	Exposed
L	16	16.51	12.6349	Partially exposed					N	134.31				P	108	134.07	100	Exposed
N	17	78.76	58.6405	Exposed					P	134.07				G	109	85.29	72.7296	Exposed
Q	18	140.87	100	Exposed					Q	140.87				H	110	72.33	46.8975	Exposed
M	19	39.99	31.4981	Exposed					R	230.34				E	111	81.61	46.9725	Exposed
S	20	63.71	52.4233	Exposed					S	121.53				E	112	51.12	29.4233	Exposed
A	21	92.89	84.6378	Exposed					T	108.84				R	248	125.5	54.4847	Exposed
L	22	130.67	100	Exposed					V	132.62				P	313	106.25	79.2496	Exposed
E	23	93.94	54.0693	Exposed					W	209.83				T	314	77.43	71.1411	Exposed
F	24	69.84	79.8719	Exposed					Y	146.02				Q	315	108.47	77.0001	Exposed
Y	25	146.02	100	Exposed										G	316	48.98	41.7669	Exposed
S	26	42.17	34.6993	Exposed										S	317	41.02	33.753	Exposed
Y	27	7.87	5.38967	Buried										A	318	56.65	51.6173	Exposed
K	28	47.64	23.0401	Partially exposed										S	319	70.67	58.1503	Exposed
K	29	50.89	24.6119	Partially exposed										S	320	40.99	33.7283	Exposed
S	30	3.69	3.03629	Buried										L	321	77.81	59.547	Exposed
G	31	17.71	15.1019	Partially exposed										V	322	75.09	56.6204	Exposed
I	32	4.44	4.29774	Buried										G	324	36.73	31.3209	Exposed
T	33	25.01	22.9787	Partially exposed										R	327	121.29	52.6569	Exposed
E	34	20.69	11.9086	Partially exposed										L	328	66.22	50.6773	Exposed
V	35	7.1	5.35364	Buried										P	332	12.94	9.65167	Buried
C	36	62.14	91.061	Exposed										W	333	0	0	Buried	critical	not true contact site
R	37	9.05	3.92897	Buried										D	334	64.52	48.0739	Exposed
E	38	107.95	62.1331	Exposed										V	335	132.62	100	Exposed
E	39	150.17	86.4338	Exposed										V	336	37.15	28.0124	Exposed
A	40	4.7	4.28246	Buried										T	337	102.5	94.1749	Exposed
R	41	125.4	54.4413	Exposed										T	340	63.15	58.0209	Exposed
R	42	184.62	80.1511	Exposed										A	343	29.28	26.6788	Exposed
A	43	14.19	12.9294	Partially exposed										M	344	5.18	4.08003	Buried
L	44	42.2	32.2951	Exposed										K	462	61.49	29.7384	Exposed
K	45	171.5	82.9424	Exposed										Q	463	75.12	53.3258	Exposed
D	46	115.42	85.9996	Exposed										F	466	34.26	39.1812	Exposed
G	47	56.48	48.1624	Exposed										K	468	144.09	69.6861	Exposed
V	48	66.45	50.1056	Exposed										D	692	134.06	99.8882	Exposed
A	49	21.49	19.5809	Partially exposed										K	697	105.59	51.0664	Exposed
T	50	38.18	35.079	Exposed										T	700	101.79	93.5226	Exposed
G	51	25.77	21.9749	Partially exposed										H	732	87.24	56.5649	Exposed
G	52	1.61	1.3729	Buried										D	734	21.39	15.9377	Partially exposed	critical
H	53	45	29.1772	Exposed										E	735	65.12	37.4813	Exposed
A	54	0	0	Buried										G	745	10.98	9.36301	Buried
V	55	2.43	1.8323	Buried										W	748	86.15	41.057	Exposed
S	56	10.2	8.39299	Buried										S	749	38.37	31.5725	Exposed
R	57	79.1	34.3405	Exposed										I	750	99.52	96.3314	Exposed
G	58	9.2	7.84514	Buried										R	844	193.32	83.9281	Exposed
S	59	0.17	0.139883	Buried										L	847	85.67	65.5621	Exposed
A	60	0.83	0.756264	Buried										W	848	209.83	100	Exposed
K	61	25.36	12.2648	Partially exposed										G	850	11.96	10.1987	Partially exposed	critical
L	62	0.5	0.382643	Buried										S	851	4.67	3.84267	Buried	critical
R	63	45.42	19.7187	Partially exposed										L	852	36.14	27.6575	Exposed	critical
W	64	34.4	16.3942	Partially exposed										I	853	30.39	29.4163	Exposed	critical
L	65	0.84	0.642841	Buried										G	854	69.42	59.1967	Exposed
E	66	46.02	26.4879	Exposed										H	855	88.56	57.4207	Exposed
E	67	105.03	60.4524	Exposed										R	856	208.91	90.6964	Exposed
R	68	127.87	55.5136	Exposed										P	857	81.26	60.6101	Exposed
G	69	33.19	28.3022	Exposed										M	871	103.64	81.632	Exposed
Y	70	63.88	43.7474	Exposed										I	875	73.44	71.087	Exposed
L	71	0.17	0.130099	Buried
Q	72	113.3	80.4288	Exposed
P	73	6.85	5.10927	Buried
Y	74	73.75	50.5068	Exposed
G	75	7.1	6.0544	Buried
K	76	53.43	25.8403	Exposed
V	77	0	0	Buried
V	78	0	0	Buried
D	79	0.12	0.0894121	Buried
L	80	0	0	Buried
G	81	0.12	0.102328	Buried
C	82	0	0	Buried
G	83	0.33	0.281402	Buried
R	84	89.83	38.9989	Exposed
G	85	0	0	Buried
G	86	0.33	0.281402	Buried
W	87	0.62	0.295477	Buried
S	88	0	0	Buried
Y	89	8	5.4787	Buried
Y	90	15.09	10.3342	Partially exposed
A	91	0.83	0.756264	Buried
A	92	0.5	0.455581	Buried
T	93	36.26	33.315	Exposed
I	94	22.1	21.3919	Partially exposed
R	95	216.76	94.1044	Exposed
K	96	145.09	70.1698	Exposed
V	97	0.86	0.648469	Buried
Q	98	122.16	86.7183	Exposed
E	99	43.29	24.9165	Partially exposed
V	100	0	0	Buried
R	101	55.33	24.021	Partially exposed
G	102	0	0	Buried
Y	103	15.35	10.5123	Partially exposed
T	104	0.34	0.312385	Buried
K	105	70.09	33.8976	Exposed
G	106	8.25	7.03505	Buried
G	107	45.06	38.4241	Exposed
P	108	134.07	100	Exposed
G	109	85.29	72.7296	Exposed
H	110	72.33	46.8975	Exposed
E	111	81.61	46.9725	Exposed
E	112	51.12	29.4233	Exposed
P	113	6.43	4.796	Buried
M	114	43.9	34.5778	Exposed
L	115	43.71	33.4507	Exposed
V	116	6.37	4.8032	Buried
Q	117	22.06	15.6598	Partially exposed
S	118	0.61	0.501934	Buried
Y	119	62.56	42.8434	Exposed
G	120	0	0	Buried
W	121	8.47	4.0366	Buried
N	122	10.19	7.58693	Buried
I	123	5.14	4.97532	Buried
V	124	10.66	8.038	Buried
R	125	66.26	28.7662	Exposed
L	126	8.76	6.70391	Buried
K	127	110.43	53.4072	Exposed
S	128	29.56	24.3232	Partially exposed
G	129	64.51	55.0098	Exposed
V	130	23.25	17.5313	Partially exposed
D	131	42.59	31.7338	Exposed
V	132	0.12	0.0904841	Buried
F	133	54.46	62.2827	Exposed
H	134	154.23	100	Exposed
M	135	38.17	30.0646	Exposed
A	136	87.25	79.4989	Exposed
A	137	24.13	21.9863	Partially exposed
E	138	50.82	29.2506	Exposed
P	139	94.33	70.3588	Exposed
C	140	16.55	24.2526	Partially exposed
D	141	49.17	36.6366	Exposed
T	142	0	0	Buried
L	143	0	0	Buried
L	144	2.01	1.53823	Buried
C	145	0	0	Buried
D	146	11.2	8.34513	Buried
I	147	8.31	8.04375	Buried
G	148	24.66	21.0284	Partially exposed
E	149	107.4	61.8165	Exposed
S	150	56.23	46.2684	Exposed
S	151	34.78	28.6184	Exposed
S	152	70.4	57.9281	Exposed
S	153	36.93	30.3876	Exposed
P	154	40.4	30.1335	Exposed
E	155	118.66	68.2975	Exposed
V	156	54.06	40.7631	Exposed
E	157	7.5	4.3168	Buried
E	158	34.82	20.0414	Partially exposed
T	159	86.36	79.3458	Exposed
R	160	80.57	34.9787	Exposed
T	161	2.19	2.01213	Buried
L	162	62.24	47.6314	Exposed
R	163	129.45	56.1995	Exposed
V	164	7.51	5.6628	Buried
L	165	9.49	7.26257	Buried
S	166	79.51	65.4242	Exposed
M	167	15.16	11.9408	Partially exposed
V	168	0.67	0.505203	Buried
G	169	23.26	19.8346	Partially exposed
D	170	86.08	64.1383	Exposed
W	171	3.58	1.70614	Buried
L	172	2.33	1.78312	Buried
E	173	98.97	56.9644	Exposed
K	174	88.43	42.7673	Exposed
R	175	172.14	74.733	Exposed
P	176	15.09	11.2553	Partially exposed
G	177	51.18	43.6429	Exposed
A	178	2.18	1.98633	Buried
F	179	9.55	10.9218	Partially exposed
C	180	0	0	Buried
I	181	0	0	Buried
K	182	22.63	10.9445	Partially exposed
V	183	0.33	0.248831	Buried
L	184	6.96	5.32639	Buried
C	185	0	0	Buried
P	186	0.86	0.641456	Buried
Y	187	1.24	0.849199	Buried
T	188	6.2	5.69644	Buried
S	189	58.96	48.5148	Exposed
T	190	70.59	64.8567	Exposed
M	191	0.12	0.094518	Buried
M	192	14.68	11.5627	Partially exposed
E	193	117.21	67.4629	Exposed
T	194	31.46	28.9048	Exposed
M	195	1.58	1.24449	Buried
E	196	52.34	30.1255	Exposed
R	197	147.04	63.8361	Exposed
L	198	27.08	20.724	Partially exposed
Q	199	41.46	29.4314	Exposed
R	200	162.78	70.6694	Exposed
R	201	126.91	55.0968	Exposed
H	202	32.53	21.0919	Partially exposed
G	203	28.53	24.3285	Partially exposed
G	204	12.79	10.9065	Partially exposed
G	205	0.33	0.281402	Buried
L	206	4.09	3.13002	Buried
V	207	11.32	8.53567	Buried
R	208	33.64	14.6045	Partially exposed
V	209	1.52	1.14613	Buried
P	210	48.07	35.8544	Exposed
L	211	19.69	15.0685	Partially exposed
S	212	11.72	9.64371	Buried
R	213	95.83	41.6037	Exposed
N	214	0	0	Buried
S	215	19.43	15.9878	Partially exposed
T	216	30.76	28.2617	Exposed
H	217	3.85	2.49627	Buried
E	218	19.82	11.4079	Partially exposed
M	219	3.18	2.50473	Buried
Y	220	3.2	2.19148	Buried
W	221	0.76	0.362198	Buried
V	222	0	0	Buried
S	223	31.72	26.1006	Exposed
G	224	45.45	38.7567	Exposed
A	225	6.99	6.36902	Buried
K	226	171.11	82.7538	Exposed
S	227	52.23	42.977	Exposed
N	228	94.02	70.0022	Exposed
I	229	3.18	3.07811	Buried
I	230	81.54	78.9275	Exposed
K	231	139.62	67.5243	Exposed
S	232	12.75	10.4912	Partially exposed
V	233	1.81	1.3648	Buried
S	234	30.19	24.8416	Partially exposed
T	235	76.92	70.6725	Exposed
T	236	10.34	9.50018	Buried
S	237	0.74	0.608903	Buried
Q	238	110.52	78.4553	Exposed
L	239	79.53	60.8632	Exposed
L	240	0.17	0.130099	Buried
L	241	27.07	20.7163	Partially exposed
G	242	42.45	36.1985	Exposed
R	243	62.24	27.0209	Exposed
M	244	28.11	22.1408	Partially exposed
D	245	84.15	62.7002	Exposed
G	246	62.33	53.1508	Exposed
P	247	89.92	67.0694	Exposed
R	248	125.5	54.4847	Exposed
R	249	136.25	59.1517	Exposed
P	250	97.45	72.6859	Exposed
V	251	25.64	19.3334	Partially exposed
K	252	144.51	69.8892	Exposed
Y	253	141.03	96.5827	Exposed
E	254	59.68	34.3502	Exposed
E	255	146.06	84.0681	Exposed
D	256	28.26	21.0566	Partially exposed
V	257	18.97	14.304	Partially exposed
N	258	104.81	78.0359	Exposed
L	259	11.79	9.02273	Buried
G	260	26.76	22.8191	Partially exposed
S	261	20.82	17.1316	Partially exposed
G	262	1.92	1.63725	Buried
T	263	1.72	1.5803	Buried
R	264	31.22	13.5539	Partially exposed
A	265	53.98	49.1845	Exposed
V	266	33.28	25.0943	Exposed
A	267	83.66	76.2278	Exposed
S	268	81.7	67.2262	Exposed
C	269	68.24	100	Exposed
A	270	27.96	25.4761	Exposed
E	271	68.65	39.5131	Exposed
A	272	76.72	69.9043	Exposed
P	273	58.05	43.2983	Exposed
N	274	65.17	48.5221	Exposed
M	275	98.04	77.2212	Exposed
K	276	206.77	100	Exposed
I	277	29.86	28.9033	Exposed
I	278	3.35	3.24267	Buried
G	279	14.41	12.2879	Partially exposed
R	280	90.58	39.3245	Exposed
R	281	0.58	0.251802	Buried
I	282	3.34	3.23299	Buried
E	283	68.45	39.398	Exposed
R	284	44.52	19.3279	Partially exposed
I	285	2.68	2.59413	Buried
R	286	108.07	46.9176	Exposed
N	287	91.73	68.2972	Exposed
E	288	70.65	40.6642	Exposed
H	289	54.6	35.4017	Exposed
A	290	61.74	56.2551	Exposed
E	291	173.44	99.8273	Exposed
T	292	66.02	60.6578	Exposed
W	293	47.54	22.6564	Partially exposed
F	294	87.44	100	Exposed
L	295	125.87	96.3266	Exposed
D	296	29.86	22.2487	Partially exposed
E	297	150.1	86.3935	Exposed
N	298	39.59	29.4766	Exposed
H	299	34.62	22.447	Partially exposed
P	300	11	8.20467	Buried
Y	301	0.12	0.0821805	Buried
R	302	91.08	39.5415	Exposed
T	303	12.69	11.6593	Partially exposed
W	304	1.96	0.93409	Buried
A	305	12.7	11.5718	Partially exposed
Y	306	41.24	28.2427	Exposed
H	307	23.47	15.2175	Partially exposed
G	308	0	0	Buried
S	309	0	0	Buried
Y	310	9.12	6.24572	Buried
E	311	103	59.284	Exposed
A	312	13.03	11.8724	Partially exposed
P	313	106.25	79.2496	Exposed
T	314	77.43	71.1411	Exposed
Q	315	108.47	77.0001	Exposed
G	316	48.98	41.7669	Exposed
S	317	41.02	33.753	Exposed
A	318	56.65	51.6173	Exposed
S	319	70.67	58.1503	Exposed
S	320	40.99	33.7283	Exposed
L	321	77.81	59.547	Exposed
V	322	75.09	56.6204	Exposed
N	323	0	0	Buried
G	324	36.73	31.3209	Exposed
V	325	4.68	3.52888	Buried
V	326	0	0	Buried
R	327	121.29	52.6569	Exposed
L	328	66.22	50.6773	Exposed
L	329	0	0	Buried
S	330	0	0	Buried
K	331	144.84	70.0488	Exposed
P	332	12.94	9.65167	Buried
W	333	0	0	Buried
D	334	64.52	48.0739	Exposed
V	335	132.62	100	Exposed
V	336	37.15	28.0124	Exposed
T	337	102.5	94.1749	Exposed
G	338	26.56	22.6486	Partially exposed
V	339	1.96	1.47791	Buried
T	340	63.15	58.0209	Exposed
G	341	19.6	16.7136	Partially exposed
I	342	9.53	9.22466	Buried
A	343	29.28	26.6788	Exposed
M	344	5.18	4.08003	Buried
T	345	0.8	0.735024	Buried
D	346	10.04	7.48081	Buried
T	347	17.4	15.9868	Partially exposed
T	348	33.96	31.2018	Exposed
P	349	10.94	8.15992	Buried
Y	350	26.39	18.0729	Partially exposed
G	351	0	0	Buried
Q	352	6.76	4.79875	Buried
Q	353	3.35	2.37808	Buried
R	354	20.86	9.05618	Buried
V	355	29.42	22.1837	Partially exposed
F	356	1.41	1.61253	Buried
K	357	27.97	13.5271	Partially exposed
E	358	47.69	27.4491	Exposed
K	359	111.48	53.915	Exposed
V	360	14.88	11.22	Partially exposed
D	361	9.42	7.01885	Buried
T	362	36.65	33.6733	Exposed
R	363	121.15	52.5962	Exposed
V	364	21.77	16.4153	Partially exposed
P	365	103.94	77.5267	Exposed
D	366	86.65	64.563	Exposed
P	367	3.8	2.83434	Buried
Q	368	76.46	54.277	Exposed
E	369	115.77	66.6341	Exposed
G	370	0.5	0.426367	Buried
T	371	0.46	0.422639	Buried
R	372	73.4	31.8659	Exposed
Q	373	73.35	52.0693	Exposed
V	374	0	0	Buried
M	375	3.34	2.63075	Buried
N	376	67.98	50.6143	Exposed
I	377	31.83	30.8102	Exposed
V	378	0	0	Buried
S	379	2.46	2.02419	Buried
S	380	30.14	24.8005	Partially exposed
W	381	30.76	14.6595	Partially exposed
L	382	0	0	Buried
W	383	2.18	1.03894	Buried
K	384	134.96	65.2706	Exposed
E	385	34.83	20.0472	Partially exposed
L	386	0.9	0.688758	Buried
G	387	15.64	13.3367	Partially exposed
K	388	152.4	73.7051	Exposed
R	389	230.34	100	Exposed
K	390	56.25	27.2041	Exposed
R	391	186.34	80.8978	Exposed
P	392	15.14	11.2926	Partially exposed
R	393	87.36	37.9265	Exposed
V	394	73.75	55.61	Exposed
C	395	3.63	5.31946	Buried
T	396	52.67	48.3921	Exposed
K	397	79.24	38.3228	Exposed
E	398	116.47	67.037	Exposed
E	399	53.19	30.6147	Exposed
F	400	16.26	18.5956	Partially exposed
I	401	56.86	55.0382	Exposed
N	402	134.31	100	Exposed
K	403	112.59	54.4518	Exposed
V	404	25.25	19.0394	Partially exposed
R	405	148.98	64.6783	Exposed
S	406	102.95	84.7116	Exposed
N	407	116.36	86.6354	Exposed
A	408	23.09	21.0387	Partially exposed
A	409	41.41	37.7312	Exposed
L	410	27.57	21.099	Partially exposed
G	411	19.1	16.2872	Partially exposed
A	412	24.02	21.8861	Partially exposed
I	413	11.06	10.7056	Partially exposed
F	414	1.47	1.68115	Buried
E	415	132.12	76.0447	Exposed
E	416	62.57	36.0136	Exposed
E	417	1.79	1.03028	Buried
K	418	121.44	58.7319	Exposed
E	419	86.84	49.9827	Exposed
W	420	20.48	9.76028	Buried
K	421	174.84	84.5577	Exposed
T	422	63.12	57.9934	Exposed
A	423	1.32	1.20273	Buried
V	424	79.59	60.0136	Exposed
E	425	80.87	46.5466	Exposed
A	426	0	0	Buried
V	427	1.57	1.18383	Buried
N	428	113.24	84.3124	Exposed
D	429	39.39	29.3495	Exposed
P	430	106.69	79.5778	Exposed
R	431	146.88	63.7666	Exposed
F	432	0	0	Buried
W	433	19.69	9.38379	Buried
A	434	56.11	51.1253	Exposed
L	435	30.1	23.0351	Partially exposed
V	436	1.49	1.12351	Buried
D	437	74.1	55.212	Exposed
R	438	160.09	69.5016	Exposed
E	439	9.77	5.62335	Buried
R	440	55.83	24.2381	Partially exposed
E	441	108.83	62.6396	Exposed
H	442	41.97	27.2126	Exposed
H	443	8.79	5.69928	Buried
L	444	92.28	70.6206	Exposed
R	445	161.62	70.1658	Exposed
G	446	44.48	37.9296	Exposed
E	447	59.87	34.4595	Exposed
C	448	3.2	4.68933	Buried
H	449	19.42	12.5916	Partially exposed
S	450	5.98	4.9206	Buried
C	451	2.93	4.29367	Buried
V	452	0	0	Buried
Y	453	0.3	0.205451	Buried
N	454	16.24	12.0914	Partially exposed
M	455	12.34	9.7196	Buried
M	456	91.14	71.7864	Exposed
G	457	8.11	6.91566	Buried
K	458	39.92	19.3065	Partially exposed
R	459	73.34	31.8399	Exposed
E	460	27.42	15.7822	Partially exposed
K	461	27.55	13.324	Partially exposed
K	462	61.49	29.7384	Exposed
Q	463	75.12	53.3258	Exposed
G	464	30.63	26.1192	Exposed
E	465	29.89	17.2039	Partially exposed
F	466	34.26	39.1812	Exposed
G	467	68.78	58.651	Exposed
K	468	144.09	69.6861	Exposed
A	469	17.91	16.3189	Partially exposed
K	470	67.15	32.4757	Exposed
G	471	2.33	1.98687	Buried
S	472	0.49	0.403193	Buried
R	473	129.05	56.0259	Exposed
A	474	10.25	9.33941	Buried
I	475	44.07	42.658	Exposed
W	476	9.75	4.64662	Buried
Y	477	41.36	28.3249	Exposed
M	478	2.07	1.63043	Buried
W	479	4.7	2.23991	Buried
L	480	0.34	0.260197	Buried
G	481	1.59	1.35585	Buried
A	482	2.5	2.2779	Buried
R	483	35.08	15.2297	Partially exposed
F	484	4.93	5.63815	Buried
L	485	5.54	4.23969	Buried
E	486	1.06	0.610107	Buried
F	487	5.15	5.88975	Buried
E	488	19.62	11.2927	Partially exposed
A	489	0.81	0.738041	Buried
L	490	3.18	2.43361	Buried
G	491	0	0	Buried
F	492	0.44	0.503202	Buried
L	493	1.84	1.40813	Buried
N	494	32.16	23.9446	Partially exposed
E	495	48.76	28.0649	Exposed
D	496	30.64	22.8299	Partially exposed
H	497	105.32	68.2876	Exposed
W	498	0	0	Buried
M	499	1.82	1.43352	Buried
G	500	10.19	8.68935	Buried
R	501	63.54	27.5853	Exposed
E	502	173.74	100	Exposed
N	503	23.5	17.4968	Partially exposed
S	504	0.33	0.271538	Buried
G	505	4.5	3.8373	Buried
G	506	0	0	Buried
G	507	0	0	Buried
V	508	0.45	0.339315	Buried
E	509	34.49	19.8515	Partially exposed
G	510	46.54	39.6862	Exposed
L	511	49.23	37.6751	Exposed
G	512	2.18	1.85896	Buried
L	513	6.03	4.61468	Buried
Q	514	6.93	4.91943	Buried
R	515	41.49	18.0125	Partially exposed
L	516	0.41	0.313768	Buried
G	517	0.15	0.12791	Buried
Y	518	8.18	5.60197	Buried
I	519	10.44	10.1055	Partially exposed
L	520	0.5	0.382643	Buried
E	521	36.63	21.0832	Partially exposed
E	522	92.14	53.0333	Exposed
M	523	10.36	8.16005	Buried
N	524	56.75	42.253	Exposed
R	525	208.87	90.679	Exposed
A	526	37.55	34.2141	Exposed
P	527	106.89	79.727	Exposed
G	528	43.71	37.273	Exposed
G	529	15.35	13.0895	Partially exposed
K	530	69.61	33.6654	Exposed
M	531	2.99	2.35507	Buried
Y	532	4.32	2.9585	Buried
A	533	8.83	8.04556	Buried
D	534	36.62	27.2856	Exposed
D	535	57.18	42.6049	Exposed
T	536	20.09	18.4583	Partially exposed
A	537	37.34	34.0228	Exposed
G	538	32.23	27.4836	Exposed
W	539	8.63	4.11285	Buried
D	540	44.74	33.3358	Exposed
T	541	18.37	16.878	Partially exposed
R	542	36.12	15.6812	Partially exposed
I	543	0.55	0.532378	Buried
S	544	9.21	7.57838	Buried
K	545	63.15	30.5412	Exposed
F	546	25.03	28.6253	Exposed
D	547	6.54	4.87296	Buried
L	548	4.51	3.45144	Buried
E	549	86.32	49.6834	Exposed
N	550	12.12	9.0239	Buried
E	551	7.67	4.41464	Buried
A	552	13.87	12.6378	Partially exposed
L	553	40.53	31.0171	Exposed
I	554	1.48	1.43258	Buried
T	555	6.75	6.20176	Buried
N	556	100.65	74.9386	Exposed
Q	557	56.92	40.406	Exposed
M	558	11.96	9.42029	Buried
E	559	134.29	77.2937	Exposed
E	560	129.2	74.364	Exposed
G	561	46.16	39.3622	Exposed
H	562	11.02	7.14517	Buried
R	563	68.94	29.9297	Exposed
T	564	58.93	54.1437	Exposed
L	565	30.77	23.5479	Partially exposed
A	566	0	0	Buried
L	567	73.73	56.4246	Exposed
A	568	6.76	6.15945	Buried
V	569	5.19	3.91344	Buried
I	570	11.22	10.8605	Partially exposed
K	571	101.98	49.3205	Exposed
Y	572	22.93	15.7033	Partially exposed
T	573	2.6	2.38883	Buried
Y	574	3.95	2.70511	Buried
Q	575	45.24	32.1147	Exposed
N	576	8.64	6.43288	Buried
K	577	1.04	0.502974	Buried
V	578	0.29	0.21867	Buried
V	579	0	0	Buried
K	580	31.25	15.1134	Partially exposed
V	581	5.19	3.91344	Buried
L	582	26.18	20.0352	Partially exposed
R	583	4.5	1.95363	Buried
P	584	7.19	5.36287	Buried
A	585	25.36	23.1071	Partially exposed
E	586	98.2	56.5212	Exposed
G	587	51.83	44.1972	Exposed
G	588	37.3	31.8069	Exposed
K	589	132.56	64.1099	Exposed
T	590	21.98	20.1948	Partially exposed
V	591	4.66	3.5138	Buried
M	592	23.23	18.2971	Partially exposed
D	593	0	0	Buried
I	594	0	0	Buried
I	595	0	0	Buried
S	596	5.56	4.575	Buried
R	597	12.07	5.24008	Buried
Q	598	28.44	20.1888	Partially exposed
D	599	22.98	17.1224	Partially exposed
Q	600	0.25	0.177469	Buried
R	601	0.56	0.243119	Buried
G	602	0	0	Buried
S	603	38.28	31.4984	Exposed
G	604	27.5	23.4502	Partially exposed
Q	605	8.29	5.88486	Buried
V	606	39.45	29.7466	Exposed
V	607	0.17	0.128186	Buried
T	608	14.71	13.5153	Partially exposed
Y	609	46.07	31.5505	Exposed
A	610	1.34	1.22096	Buried
L	611	7.36	5.63251	Buried
N	612	9.91	7.37845	Buried
T	613	0.67	0.615583	Buried
F	614	1.25	1.42955	Buried
T	615	7.07	6.49577	Buried
N	616	1.97	1.46676	Buried
L	617	0.16	0.122446	Buried
V	618	3.85	2.90303	Buried
V	619	2.84	2.14146	Buried
Q	620	16.74	11.8833	Partially exposed
L	621	0	0	Buried
I	622	0.5	0.48398	Buried
R	623	5.29	2.29661	Buried
N	624	2.51	1.86881	Buried
M	625	0	0	Buried
E	626	22.79	13.1173	Partially exposed
A	627	5.09	4.63781	Buried
E	628	29.5	16.9794	Partially exposed
E	629	129.33	74.4388	Exposed
V	630	28.56	21.5352	Partially exposed
L	631	6.47	4.9514	Buried
E	632	103.38	59.5027	Exposed
M	633	126.96	100	Exposed
Q	634	68.45	48.5909	Exposed
D	635	0	0	Buried
L	636	12.5	9.56608	Buried
W	637	153.24	73.0305	Exposed
L	638	93.32	71.4165	Exposed
L	639	7.29	5.57894	Buried
R	640	140.17	60.8535	Exposed
K	641	113.52	54.9016	Exposed
P	642	47.22	35.2204	Exposed
E	643	84.57	48.6762	Exposed
K	644	50.05	24.2056	Partially exposed
V	645	0	0	Buried
T	646	64.86	59.5921	Exposed
R	647	169.93	73.7736	Exposed
W	648	18.81	8.9644	Buried
L	649	3.09	2.36474	Buried
Q	650	131.47	93.3272	Exposed
S	651	92.14	75.8167	Exposed
N	652	42.45	31.606	Exposed
G	653	0.28	0.238765	Buried
W	654	87.57	41.7338	Exposed
D	655	59.35	44.2217	Exposed
R	656	19.75	8.57428	Buried
L	657	0.17	0.130099	Buried
K	658	110.87	53.62	Exposed
R	659	30.12	13.0763	Partially exposed
M	660	0	0	Buried
A	661	0.17	0.154897	Buried
V	662	0.24	0.180968	Buried
S	663	9.16	7.53723	Buried
G	664	5.86	4.99702	Buried
D	665	67.18	50.0559	Exposed
D	666	31.75	23.657	Partially exposed
C	667	5.29	7.75205	Buried
V	668	0	0	Buried
V	669	1.33	1.00287	Buried
K	670	15.25	7.37534	Buried
P	671	2.52	1.87962	Buried
I	672	58.84	56.9548	Exposed
D	673	42.24	31.4731	Exposed
D	674	66.54	49.579	Exposed
R	675	75.07	32.591	Exposed
F	676	3.6	4.11711	Buried
A	677	11.56	10.533	Partially exposed
H	678	106.42	69.0008	Exposed
A	679	2.51	2.28702	Buried
L	680	7.7	5.89271	Buried
R	681	88.68	38.4996	Exposed
F	682	0.66	0.754803	Buried
L	683	8.14	6.22943	Buried
N	684	16.24	12.0914	Partially exposed
D	685	35.49	26.4436	Exposed
M	686	4.75	3.74134	Buried
G	687	1.51	1.28763	Buried
K	688	1.01	0.488465	Buried
V	689	35.34	26.6476	Exposed
R	690	22.17	9.6249	Buried
K	691	108.63	52.5366	Exposed
D	692	134.06	99.8882	Exposed
T	693	61.3	56.3212	Exposed
Q	694	116.98	83.0411	Exposed
E	695	95.24	54.8175	Exposed
W	696	142.58	67.9502	Exposed
K	697	105.59	51.0664	Exposed
P	698	73.47	54.7997	Exposed
S	699	19.48	16.029	Partially exposed
T	700	101.79	93.5226	Exposed
G	701	9.84	8.39089	Buried
W	702	76.09	36.2627	Exposed
S	703	102.08	83.9957	Exposed
N	704	66.11	49.2219	Exposed
W	705	26.41	12.5864	Partially exposed
E	706	44.23	25.4576	Exposed
E	707	98.58	56.74	Exposed
V	708	0	0	Buried
P	709	55.04	41.0532	Exposed
F	710	1.75	2.00137	Buried
C	711	16.33	23.9302	Partially exposed
S	712	74.55	61.3429	Exposed
H	713	8.03	5.20651	Buried
H	714	38.6	25.0276	Exposed
F	715	0	0	Buried
N	716	14.35	10.6842	Partially exposed
K	717	62.52	30.2365	Exposed
L	718	15.22	11.6477	Partially exposed
Y	719	131.83	90.2822	Exposed
L	720	8.64	6.61208	Buried
K	721	121.71	58.8625	Exposed
D	722	129.44	96.4459	Exposed
G	723	65.84	56.1439	Exposed
R	724	51.1	22.1846	Partially exposed
S	725	32.28	26.5613	Exposed
I	726	0	0	Buried
V	727	0.62	0.467501	Buried
V	728	0	0	Buried
P	729	0	0	Buried
C	730	0.33	0.483587	Buried
R	731	36.2	15.7159	Partially exposed
H	732	87.24	56.5649	Exposed
Q	733	0	0	Buried
D	734	21.39	15.9377	Partially exposed
E	735	65.12	37.4813	Exposed
L	736	11.15	8.53295	Buried
I	737	0	0	Buried
G	738	1.05	0.89537	Buried
R	739	61.41	26.6606	Exposed
A	740	0	0	Buried
R	741	21.72	9.42954	Buried
V	742	4.95	3.73247	Buried
S	743	1.71	1.40706	Buried
P	744	39.45	29.4249	Exposed
G	745	10.98	9.36301	Buried
A	746	109.75	100	Exposed
G	747	62.78	53.5346	Exposed
W	748	86.15	41.057	Exposed
S	749	38.37	31.5725	Exposed
I	750	99.52	96.3314	Exposed
R	751	158.69	68.8938	Exposed
E	752	69.29	39.8814	Exposed
T	753	19.03	17.4844	Partially exposed
A	754	0	0	Buried
C	755	16.86	24.7069	Partially exposed
L	756	3.84	2.9387	Buried
A	757	0	0	Buried
K	758	4.14	2.00222	Buried
S	759	0	0	Buried
Y	760	5.32	3.64334	Buried
A	761	0	0	Buried
Q	762	9.61	6.82189	Buried
M	763	8.99	7.08097	Buried
W	764	0.45	0.214459	Buried
Q	765	9.57	6.7935	Buried
L	766	0.67	0.512742	Buried
L	767	1.51	1.15558	Buried
Y	768	5.99	4.10218	Buried
F	769	0.17	0.194419	Buried
H	770	0	0	Buried
R	771	0.46	0.199705	Buried
R	772	46.62	20.2396	Partially exposed
D	773	0	0	Buried
L	774	0	0	Buried
R	775	18.17	7.88834	Buried
L	776	36.65	28.0478	Exposed
M	777	0	0	Buried
A	778	0	0	Buried
N	779	34.27	25.5156	Exposed
A	780	0	0	Buried
I	781	0	0	Buried
C	782	3.14	4.60141	Buried
S	783	0.5	0.411421	Buried
A	784	0	0	Buried
V	785	0	0	Buried
P	786	3.35	2.49869	Buried
V	787	29.05	21.9047	Partially exposed
D	788	112.43	83.7717	Exposed
W	789	56.38	26.8694	Exposed
V	790	92.85	70.0121	Exposed
P	791	8.78	6.54882	Buried
T	792	75.55	69.4138	Exposed
G	793	43.48	37.0768	Exposed
R	794	105.9	45.9755	Exposed
T	795	6.8	6.2477	Buried
T	796	29.17	26.8008	Exposed
W	797	134.8	64.2425	Exposed
S	798	37.66	30.9882	Exposed
I	799	103.31	100	Exposed
H	800	4.36	2.82695	Buried
G	801	15.51	13.2259	Partially exposed
K	802	115.57	55.893	Exposed
G	803	22.64	19.3059	Partially exposed
E	804	56.87	32.7328	Exposed
W	805	4.53	2.15889	Buried
M	806	69.75	54.9386	Exposed
T	807	38.89	35.7313	Exposed
T	808	84.15	77.3153	Exposed
E	809	67.69	38.9605	Exposed
D	810	77.17	57.4994	Exposed
M	811	16.59	13.0671	Partially exposed
L	812	20.92	16.0098	Partially exposed
M	813	108.67	85.5939	Exposed
V	814	4.02	3.03122	Buried
W	815	0	0	Buried
N	816	14.4	10.7215	Partially exposed
R	817	87.1	37.8137	Exposed
V	818	9.7	7.31413	Buried
W	819	0	0	Buried
I	820	2.01	1.9456	Buried
E	821	98.79	56.8608	Exposed
E	822	100.35	57.7587	Exposed
N	823	0	0	Buried
D	824	134.21	100	Exposed
H	825	75.15	48.7259	Exposed
M	826	10.89	8.5775	Buried
E	827	171.22	98.5496	Exposed
D	828	69.13	51.5088	Exposed
K	829	92.39	44.6825	Exposed
T	830	68.58	63.0099	Exposed
P	831	90.72	67.6661	Exposed
V	832	9.89	7.4574	Buried
T	833	108.84	100	Exposed
K	834	104.29	50.4377	Exposed
W	835	72.71	34.6519	Exposed
T	836	105.85	97.2528	Exposed
D	837	22.94	17.0926	Partially exposed
I	838	1.35	1.30675	Buried
P	839	29.94	22.3316	Partially exposed
Y	840	84.31	57.7387	Exposed
L	841	1.15	0.88008	Buried
G	842	33.31	28.4045	Exposed
K	843	122.38	59.1865	Exposed
R	844	193.32	83.9281	Exposed
E	845	60.83	35.0121	Exposed
D	846	0	0	Buried
L	847	85.67	65.5621	Exposed
W	848	209.83	100	Exposed
C	849	8.1	11.8699	Partially exposed
G	850	11.96	10.1987	Partially exposed
S	851	4.67	3.84267	Buried
L	852	36.14	27.6575	Exposed
I	853	30.39	29.4163	Exposed
G	854	69.42	59.1967	Exposed
H	855	88.56	57.4207	Exposed
R	856	208.91	90.6964	Exposed
P	857	81.26	60.6101	Exposed
R	858	25.95	11.266	Partially exposed
T	859	67.55	62.0636	Exposed
T	860	68.73	63.1477	Exposed
W	861	14.17	6.75309	Buried
A	862	26.05	23.7358	Partially exposed
E	863	129.57	74.577	Exposed
N	864	68.2	50.7781	Exposed
I	865	13.23	12.8061	Partially exposed
K	866	107.84	52.1546	Exposed
D	867	96.76	72.096	Exposed
T	868	31.5	28.9416	Exposed
V	869	4.52	3.40823	Buried
N	870	78.38	58.3575	Exposed
M	871	103.64	81.632	Exposed
V	872	0	0	Buried
R	873	45.17	19.6101	Partially exposed
R	874	180.01	78.1497	Exposed
I	875	73.44	71.087	Exposed
I	876	19.17	18.5558	Partially exposed
G	877	23.44	19.9881	Partially exposed
D	878	86.37	64.3544	Exposed
E	879	162.11	93.3061	Exposed
E	880	65.15	37.4986	Exposed
K	881	149.97	72.5299	Exposed
Y	882	45.3	31.0231	Exposed
M	883	110.86	87.3188	Exposed
D	884	77.14	57.4771	Exposed
Y	885	80.09	54.8487	Exposed
L	886	38.49	29.4559	Exposed
S	887	121.53	100	Exposed

## Sheet: DMS derived entropy
This tab shows the Shannopy entrop values derived from the DMS results
		min	0.19
		max	2.97
site	mutation	mut_preference	site_entropy	site_neffective	condition	label_site	protein_site	protein_chain		site	site_entropy	site_neffective			site	site_entropy	site_neffective
1	A	0.011	1.96	7.12	all	1	1	B		1	1.96	7.12			786	0.19	1.21
1	C	0.0137	1.96	7.12	all	1	1	B		2	1.08	2.94			819	0.901	2.46
1	D	0.0149	1.96	7.12	all	1	1	B		3	1.45	4.26			538	0.906	2.47
1	E	0.0165	1.96	7.12	all	1	1	B		4	2.82	16.8			675	0.967	2.63
1	F	0.0161	1.96	7.12	all	1	1	B		5	1.68	5.37			565	1.04	2.82
1	G	0.432	1.96	7.12	all	1	1	B		6	2.82	16.8			858	1.07	2.91
1	H	0.113	1.96	7.12	all	1	1	B		7	1.56	4.75			2	1.08	2.94
1	I	0.0154	1.96	7.12	all	1	1	B		8	2.13	8.43			805	1.08	2.95
1	K	0.0124	1.96	7.12	all	1	1	B		9	1.33	3.77			102	1.1	3.02
1	L	0.0063	1.96	7.12	all	1	1	B		10	2.75	15.6			797	1.16	3.2
1	M	0.0122	1.96	7.12	all	1	1	B		11	2.73	15.3			689	1.18	3.24
1	N	0.0281	1.96	7.12	all	1	1	B		12	2.61	13.6			815	1.18	3.25
1	P	0.202	1.96	7.12	all	1	1	B		13	2.21	9.08			346	1.2	3.32
1	Q	0.0303	1.96	7.12	all	1	1	B		14	2.88	17.7			705	1.2	3.31
1	R	0.0029	1.96	7.12	all	1	1	B		15	2.67	14.5			682	1.22	3.38
1	S	0.0104	1.96	7.12	all	1	1	B		16	1.9	6.67			795	1.23	3.41
1	T	0.0264	1.96	7.12	all	1	1	B		17	2.65	14.1			823	1.23	3.43
1	V	0.0057	1.96	7.12	all	1	1	B		18	2.88	17.8			798	1.24	3.46
1	W	0.0077	1.96	7.12	all	1	1	B		19	2.09	8.06			796	1.25	3.51
1	Y	0.023	1.96	7.12	all	1	1	B		20	2.8	16.4			820	1.31	3.71
2	A	0.0052	1.08	2.94	all	2	2	B		21	2.66	14.2			9	1.33	3.77
2	C	0.0395	1.08	2.94	all	2	2	B		22	2.92	18.5			349	1.33	3.79
2	D	0.0076	1.08	2.94	all	2	2	B		23	2.74	15.5			903	1.34	3.8
2	E	0.0108	1.08	2.94	all	2	2	B		24	2.25	9.52			200	1.35	3.88
2	F	0.01	1.08	2.94	all	2	2	B		25	2.81	16.6			548	1.35	3.85
2	G	0.793	1.08	2.94	all	2	2	B		26	2.59	13.3			902	1.35	3.85
2	H	0.0106	1.08	2.94	all	2	2	B		27	1.82	6.2			558	1.36	3.91
2	I	0.0123	1.08	2.94	all	2	2	B		28	2.13	8.38			882	1.36	3.89
2	K	0.0122	1.08	2.94	all	2	2	B		29	2.66	14.3			901	1.36	3.88
2	L	0.0033	1.08	2.94	all	2	2	B		30	2.44	11.4			351	1.37	3.94
2	M	0.0124	1.08	2.94	all	2	2	B		31	2.13	8.4			513	1.37	3.93
2	N	0.0118	1.08	2.94	all	2	2	B		32	2.22	9.19			840	1.37	3.93
2	P	0.0053	1.08	2.94	all	2	2	B		33	2.48	11.9			844	1.37	3.95
2	Q	0.0125	1.08	2.94	all	2	2	B		34	1.96	7.09			83	1.38	3.96
2	R	0.0034	1.08	2.94	all	2	2	B		35	2.17	8.72			356	1.38	3.99
2	S	0.0182	1.08	2.94	all	2	2	B		36	2.8	16.4			547	1.38	3.96
2	T	0.0071	1.08	2.94	all	2	2	B		37	2.49	12			812	1.38	3.96
2	V	0.004	1.08	2.94	all	2	2	B		38	2.58	13.2			861	1.38	3.99
2	W	0.0084	1.08	2.94	all	2	2	B		39	2.72	15.2			113	1.39	4.02
2	Y	0.012	1.08	2.94	all	2	2	B		40	1.96	7.08			345	1.39	4.02
3	A	0.0647	1.45	4.26	all	3	3	B		41	2.38	10.8			439	1.39	4.01
3	C	0.0433	1.45	4.26	all	3	3	B		42	2.8	16.5			816	1.39	4
3	D	0.0144	1.45	4.26	all	3	3	B		43	2.53	12.6			835	1.39	4
3	E	0.0061	1.45	4.26	all	3	3	B		44	2.03	7.65			104	1.4	4.05
3	F	0.0165	1.45	4.26	all	3	3	B		45	2.88	17.9			218	1.4	4.05
3	G	0.687	1.45	4.26	all	3	3	B		46	2.7	14.9			686	1.4	4.05
3	H	0.0169	1.45	4.26	all	3	3	B		47	2.47	11.8			799	1.41	4.09
3	I	0.0178	1.45	4.26	all	3	3	B		48	2.77	16			573	1.42	4.14
3	K	0.0148	1.45	4.26	all	3	3	B		49	2.92	18.5			685	1.42	4.14
3	L	0.005	1.45	4.26	all	3	3	B		50	2.81	16.6			79	1.43	4.18
3	M	0.0181	1.45	4.26	all	3	3	B		51	2.51	12.3			574	1.43	4.19
3	N	0.0177	1.45	4.26	all	3	3	B		52	1.51	4.52			347	1.44	4.23
3	P	0.0073	1.45	4.26	all	3	3	B		53	1.86	6.46			701	1.44	4.23
3	Q	0.0182	1.45	4.26	all	3	3	B		54	2.03	7.59			3	1.45	4.26
3	R	0.0042	1.45	4.26	all	3	3	B		55	1.58	4.87			846	1.45	4.26
3	S	0.0055	1.45	4.26	all	3	3	B		56	1.61	4.99			110	1.46	4.32
3	T	0.0091	1.45	4.26	all	3	3	B		57	2.02	7.57			149	1.47	4.36
3	V	0.0047	1.45	4.26	all	3	3	B		58	1.49	4.42			520	1.47	4.34
3	W	0.0073	1.45	4.26	all	3	3	B		59	2.15	8.58			793	1.47	4.36
3	Y	0.021	1.45	4.26	all	3	3	B		60	2.43	11.3			687	1.48	4.41
4	A	0.0479	2.82	16.8	all	4	4	B		61	2	7.43			829	1.48	4.39
4	C	0.0644	2.82	16.8	all	4	4	B		62	1.64	5.17			857	1.48	4.37
4	D	0.0362	2.82	16.8	all	4	4	B		63	2.61	13.5			58	1.49	4.42
4	E	0.034	2.82	16.8	all	4	4	B		64	1.61	5.03			523	1.49	4.42
4	F	0.0262	2.82	16.8	all	4	4	B		65	1.83	6.21			551	1.49	4.42
4	G	0.0272	2.82	16.8	all	4	4	B		66	2.11	8.28			572	1.49	4.45
4	H	0.0418	2.82	16.8	all	4	4	B		67	1.6	4.96			677	1.49	4.44
4	I	0.0929	2.82	16.8	all	4	4	B		68	1.75	5.74			683	1.49	4.43
4	K	0.0694	2.82	16.8	all	4	4	B		69	1.61	4.99			220	1.5	4.47
4	L	0.0437	2.82	16.8	all	4	4	B		70	1.95	7.01			52	1.51	4.52
4	M	0.0254	2.82	16.8	all	4	4	B		71	2.07	7.92			208	1.52	4.59
4	N	0.0587	2.82	16.8	all	4	4	B		72	2.68	14.6			339	1.52	4.58
4	P	0.0032	2.82	16.8	all	4	4	B		73	2.47	11.8			343	1.52	4.58
4	Q	0.115	2.82	16.8	all	4	4	B		74	2.67	14.5			659	1.53	4.6
4	R	0.0606	2.82	16.8	all	4	4	B		75	1.58	4.87			735	1.53	4.63
4	S	0.0721	2.82	16.8	all	4	4	B		76	2.46	11.8			221	1.54	4.68
4	T	0.0745	2.82	16.8	all	4	4	B		77	2.03	7.64			656	1.54	4.66
4	V	0.0792	2.82	16.8	all	4	4	B		78	2.22	9.19			760	1.54	4.66
4	W	0.0088	2.82	16.8	all	4	4	B		79	1.43	4.18			775	1.54	4.66
4	Y	0.0189	2.82	16.8	all	4	4	B		80	1.74	5.72			461	1.55	4.69
5	A	0.204	1.68	5.37	all	5	5	B		81	1.6	4.97			690	1.55	4.69
5	C	0.0566	1.68	5.37	all	5	5	B		82	1.64	5.15			850	1.55	4.73
5	D	0.0051	1.68	5.37	all	5	5	B		83	1.38	3.96			7	1.56	4.75
5	E	0.0171	1.68	5.37	all	5	5	B		84	2.71	15.1			106	1.56	4.76
5	F	0.0055	1.68	5.37	all	5	5	B		85	2.65	14.2			724	1.56	4.75
5	G	0.461	1.68	5.37	all	5	5	B		86	1.68	5.39			770	1.56	4.75
5	H	0.0044	1.68	5.37	all	5	5	B		87	1.77	5.86			333	1.57	4.83
5	I	0.0062	1.68	5.37	all	5	5	B		88	1.87	6.48			566	1.57	4.82
5	K	0.0104	1.68	5.37	all	5	5	B		89	1.62	5.07			688	1.57	4.79
5	L	0.0017	1.68	5.37	all	5	5	B		90	2.14	8.54			734	1.57	4.8
5	M	0.006	1.68	5.37	all	5	5	B		91	2.21	9.11			800	1.57	4.81
5	N	0.0065	1.68	5.37	all	5	5	B		92	1.77	5.89			804	1.57	4.8
5	P	0.0022	1.68	5.37	all	5	5	B		93	2.06	7.83			839	1.57	4.79
5	Q	0.0067	1.68	5.37	all	5	5	B		94	2.66	14.3			55	1.58	4.87
5	R	0.0145	1.68	5.37	all	5	5	B		95	2.7	14.9			75	1.58	4.87
5	S	0.167	1.68	5.37	all	5	5	B		96	2.43	11.4			205	1.59	4.91
5	T	0.0034	1.68	5.37	all	5	5	B		97	2.61	13.6			285	1.59	4.9
5	V	0.0132	1.68	5.37	all	5	5	B		98	1.82	6.16			353	1.59	4.9
5	W	0.0036	1.68	5.37	all	5	5	B		99	2.16	8.71			596	1.59	4.88
5	Y	0.0058	1.68	5.37	all	5	5	B		100	1.73	5.66			780	1.59	4.9
6	A	0.0528	2.82	16.8	all	6	6	B		101	2.78	16.2			845	1.59	4.89
6	C	0.0513	2.82	16.8	all	6	6	B		102	1.1	3.02			67	1.6	4.96
6	D	0.0888	2.82	16.8	all	6	6	B		103	2.16	8.66			81	1.6	4.97
6	E	0.109	2.82	16.8	all	6	6	B		104	1.4	4.05			148	1.6	4.95
6	F	0.0415	2.82	16.8	all	6	6	B		105	2.82	16.8			340	1.6	4.98
6	G	0.0099	2.82	16.8	all	6	6	B		106	1.56	4.76			695	1.6	4.97
6	H	0.0534	2.82	16.8	all	6	6	B		107	1.86	6.41			56	1.61	4.99
6	I	0.0331	2.82	16.8	all	6	6	B		108	2.7	14.8			64	1.61	5.03
6	K	0.0067	2.82	16.8	all	6	6	B		109	2.64	14			69	1.61	4.99
6	L	0.0357	2.82	16.8	all	6	6	B		110	1.46	4.32			213	1.61	4.98
6	M	0.0626	2.82	16.8	all	6	6	B		111	1.86	6.46			228	1.61	4.98
6	N	0.05	2.82	16.8	all	6	6	B		112	2.77	16			383	1.61	5.01
6	P	0.0078	2.82	16.8	all	6	6	B		113	1.39	4.02			679	1.61	4.98
6	Q	0.104	2.82	16.8	all	6	6	B		114	2.75	15.6			684	1.61	5.02
6	R	0.0097	2.82	16.8	all	6	6	B		115	2.79	16.3			741	1.61	5
6	S	0.0548	2.82	16.8	all	6	6	B		116	2.41	11.2			742	1.61	4.99
6	T	0.0605	2.82	16.8	all	6	6	B		117	2.4	11			89	1.62	5.07
6	V	0.0541	2.82	16.8	all	6	6	B		118	2.13	8.37			344	1.62	5.07
6	W	0.0537	2.82	16.8	all	6	6	B		119	2.02	7.57			562	1.62	5.06
6	Y	0.0611	2.82	16.8	all	6	6	B		120	2	7.39			691	1.62	5.03
7	A	0.0801	1.56	4.75	all	7	7	B		121	2.11	8.22			62	1.64	5.17
7	C	0.0537	1.56	4.75	all	7	7	B		122	2.02	7.52			82	1.64	5.15
7	D	0.01	1.56	4.75	all	7	7	B		123	2.14	8.51			223	1.64	5.15
7	E	0.0107	1.56	4.75	all	7	7	B		124	2.1	8.18			696	1.64	5.17
7	F	0.0104	1.56	4.75	all	7	7	B		125	1.93	6.86			769	1.64	5.16
7	G	0.0031	1.56	4.75	all	7	7	B		126	2	7.36			569	1.65	5.23
7	H	0.0096	1.56	4.75	all	7	7	B		127	2.61	13.6			729	1.65	5.22
7	I	0.0386	1.56	4.75	all	7	7	B		128	2.68	14.6			761	1.65	5.21
7	K	0.0091	1.56	4.75	all	7	7	B		129	2.74	15.6			791	1.65	5.18
7	L	0.0029	1.56	4.75	all	7	7	B		130	2.75	15.7			843	1.65	5.22
7	M	0.0093	1.56	4.75	all	7	7	B		131	1.92	6.85			477	1.66	5.28
7	N	0.0092	1.56	4.75	all	7	7	B		132	2.25	9.53			674	1.66	5.27
7	P	0.0112	1.56	4.75	all	7	7	B		133	2.52	12.4			165	1.67	5.3
7	Q	0.0095	1.56	4.75	all	7	7	B		134	2.78	16.1			217	1.67	5.3
7	R	0.0027	1.56	4.75	all	7	7	B		135	2.7	14.9			699	1.67	5.32
7	S	0.0672	1.56	4.75	all	7	7	B		136	2.45	11.6			5	1.68	5.37
7	T	0.631	1.56	4.75	all	7	7	B		137	2.79	16.3			86	1.68	5.39
7	V	0.0154	1.56	4.75	all	7	7	B		138	2.64	14			219	1.68	5.35
7	W	0.007	1.56	4.75	all	7	7	B		139	2.77	16			355	1.68	5.38
7	Y	0.0084	1.56	4.75	all	7	7	B		140	2.37	10.7			554	1.68	5.37
8	A	0.0406	2.13	8.43	all	8	8	B		141	2.15	8.6			855	1.68	5.34
8	C	0.181	2.13	8.43	all	8	8	B		142	2.26	9.54			860	1.69	5.44
8	D	0.0024	2.13	8.43	all	8	8	B		143	2.32	10.2			680	1.7	5.45
8	E	0.0034	2.13	8.43	all	8	8	B		144	2.05	7.73			478	1.71	5.54
8	F	0.0026	2.13	8.43	all	8	8	B		145	2.09	8.11			668	1.71	5.55
8	G	0.011	2.13	8.43	all	8	8	B		146	2.14	8.49			417	1.72	5.61
8	H	0.002	2.13	8.43	all	8	8	B		147	1.91	6.74			440	1.72	5.57
8	I	0.137	2.13	8.43	all	8	8	B		148	1.6	4.95			458	1.72	5.6
8	K	0.0025	2.13	8.43	all	8	8	B		149	1.47	4.36			542	1.72	5.6
8	L	0.18	2.13	8.43	all	8	8	B		150	2.69	14.8			665	1.72	5.59
8	M	0.0041	2.13	8.43	all	8	8	B		151	2.03	7.59			731	1.72	5.61
8	N	0.0126	2.13	8.43	all	8	8	B		152	2.48	12			832	1.72	5.56
8	P	0.0568	2.13	8.43	all	8	8	B		153	2.62	13.8			100	1.73	5.66
8	Q	0.0018	2.13	8.43	all	8	8	B		154	2.7	14.9			443	1.73	5.64
8	R	0.0006	2.13	8.43	all	8	8	B		155	2.86	17.4			666	1.73	5.62
8	S	0.0359	2.13	8.43	all	8	8	B		156	2.21	9.15			723	1.73	5.65
8	T	0.134	2.13	8.43	all	8	8	B		157	2.32	10.2			80	1.74	5.72
8	V	0.188	2.13	8.43	all	8	8	B		158	2.34	10.4			214	1.74	5.69
8	W	0.0018	2.13	8.43	all	8	8	B		159	2.87	17.6			416	1.74	5.68
8	Y	0.0023	2.13	8.43	all	8	8	B		160	2.14	8.5			435	1.74	5.7
9	A	0.0047	1.33	3.77	all	9	9	B		161	2.13	8.4			499	1.74	5.69
9	C	0.0122	1.33	3.77	all	9	9	B		162	2.8	16.4			544	1.74	5.69
9	D	0.0109	1.33	3.77	all	9	9	B		163	2.66	14.3			657	1.74	5.71
9	E	0.096	1.33	3.77	all	9	9	B		164	2.24	9.4			849	1.74	5.67
9	F	0.0121	1.33	3.77	all	9	9	B		165	1.67	5.3			854	1.74	5.69
9	G	0.709	1.33	3.77	all	9	9	B		166	2.71	15			876	1.74	5.69
9	H	0.0115	1.33	3.77	all	9	9	B		167	2.4	11			68	1.75	5.74
9	I	0.0111	1.33	3.77	all	9	9	B		168	2.07	7.91			469	1.75	5.78
9	K	0.0164	1.33	3.77	all	9	9	B		169	2.61	13.5			578	1.75	5.75
9	L	0.0036	1.33	3.77	all	9	9	B		170	2.8	16.5			851	1.75	5.75
9	M	0.0162	1.33	3.77	all	9	9	B		171	1.96	7.11			462	1.76	5.83
9	N	0.0179	1.33	3.77	all	9	9	B		172	1.9	6.68			539	1.76	5.81
9	P	0.0053	1.33	3.77	all	9	9	B		173	2.62	13.8			593	1.76	5.82
9	Q	0.0154	1.33	3.77	all	9	9	B		174	1.98	7.22			712	1.76	5.82
9	R	0.0251	1.33	3.77	all	9	9	B		175	2.56	12.9			738	1.76	5.84
9	S	0.0049	1.33	3.77	all	9	9	B		176	2.14	8.53			767	1.76	5.82
9	T	0.0065	1.33	3.77	all	9	9	B		177	2.71	15			87	1.77	5.86
9	V	0.0036	1.33	3.77	all	9	9	B		178	2.5	12.2			92	1.77	5.89
9	W	0.0076	1.33	3.77	all	9	9	B		179	2.19	8.94			350	1.77	5.88
9	Y	0.0103	1.33	3.77	all	9	9	B		180	2.16	8.68			607	1.77	5.85
10	A	0.0551	2.75	15.6	all	10	10	B		181	1.95	7.04			794	1.77	5.86
10	C	0.115	2.75	15.6	all	10	10	B		182	1.98	7.23			811	1.77	5.88
10	D	0.0644	2.75	15.6	all	10	10	B		183	2.25	9.49			856	1.77	5.89
10	E	0.116	2.75	15.6	all	10	10	B		184	2.58	13.1			206	1.78	5.92
10	F	0.0277	2.75	15.6	all	10	10	B		185	2.48	11.9			329	1.78	5.92
10	G	0.0082	2.75	15.6	all	10	10	B		186	2.61	13.6			382	1.78	5.91
10	H	0.0496	2.75	15.6	all	10	10	B		187	2.73	15.4			470	1.78	5.92
10	I	0.0566	2.75	15.6	all	10	10	B		188	2.28	9.73			672	1.78	5.91
10	K	0.0203	2.75	15.6	all	10	10	B		189	2.36	10.5			476	1.79	5.99
10	L	0.0342	2.75	15.6	all	10	10	B		190	2.85	17.2			771	1.79	5.99
10	M	0.0337	2.75	15.6	all	10	10	B		191	2.22	9.17			873	1.79	6.02
10	N	0.04	2.75	15.6	all	10	10	B		192	2.4	11.1			226	1.8	6.08
10	P	0.0009	2.75	15.6	all	10	10	B		193	2.2	9.04			619	1.8	6.05
10	Q	0.101	2.75	15.6	all	10	10	B		194	2.74	15.5			332	1.81	6.14
10	R	0.0223	2.75	15.6	all	10	10	B		195	2.18	8.81			583	1.81	6.13
10	S	0.0304	2.75	15.6	all	10	10	B		196	2.62	13.7			671	1.81	6.11
10	T	0.018	2.75	15.6	all	10	10	B		197	2.24	9.44			27	1.82	6.2
10	V	0.118	2.75	15.6	all	10	10	B		198	2.14	8.51			98	1.82	6.16
10	W	0.0512	2.75	15.6	all	10	10	B		199	2.12	8.33			203	1.82	6.19
10	Y	0.0365	2.75	15.6	all	10	10	B		200	1.35	3.88			212	1.82	6.15
11	A	0.0571	2.73	15.3	all	11	11	B		201	2.53	12.5			540	1.82	6.15
11	C	0.0177	2.73	15.3	all	11	11	B		202	1.99	7.34			807	1.82	6.2
11	D	0.0078	2.73	15.3	all	11	11	B		203	1.82	6.19			65	1.83	6.21
11	E	0.029	2.73	15.3	all	11	11	B		204	1.85	6.37			335	1.83	6.23
11	F	0.0307	2.73	15.3	all	11	11	B		205	1.59	4.91			390	1.83	6.24
11	G	0.0299	2.73	15.3	all	11	11	B		206	1.78	5.92			516	1.83	6.25
11	H	0.0687	2.73	15.3	all	11	11	B		207	1.87	6.52			710	1.83	6.24
11	I	0.0459	2.73	15.3	all	11	11	B		208	1.52	4.59			466	1.84	6.3
11	K	0.135	2.73	15.3	all	11	11	B		209	2.11	8.22			667	1.84	6.32
11	L	0.0841	2.73	15.3	all	11	11	B		210	2.05	7.73			711	1.84	6.29
11	M	0.0924	2.73	15.3	all	11	11	B		211	2.12	8.3			817	1.84	6.31
11	N	0.0764	2.73	15.3	all	11	11	B		212	1.82	6.15			204	1.85	6.37
11	P	0.0021	2.73	15.3	all	11	11	B		213	1.61	4.98			535	1.85	6.38
11	Q	0.056	2.73	15.3	all	11	11	B		214	1.74	5.69			563	1.85	6.35
11	R	0.0866	2.73	15.3	all	11	11	B		215	2.02	7.51			594	1.85	6.34
11	S	0.0691	2.73	15.3	all	11	11	B		216	2.16	8.65			708	1.85	6.38
11	T	0.024	2.73	15.3	all	11	11	B		217	1.67	5.3			814	1.85	6.36
11	V	0.0748	2.73	15.3	all	11	11	B		218	1.4	4.05			826	1.85	6.33
11	W	0.0075	2.73	15.3	all	11	11	B		219	1.68	5.35			868	1.85	6.37
11	Y	0.0053	2.73	15.3	all	11	11	B		220	1.5	4.47			53	1.86	6.46
12	A	0.0187	2.61	13.6	all	12	12	B		221	1.54	4.68			107	1.86	6.41
12	C	0.0164	2.61	13.6	all	12	12	B		222	1.88	6.55			111	1.86	6.46
12	D	0.0527	2.61	13.6	all	12	12	B		223	1.64	5.15			575	1.86	6.44
12	E	0.0387	2.61	13.6	all	12	12	B		224	2.51	12.3			579	1.86	6.39
12	F	0.0281	2.61	13.6	all	12	12	B		225	2.17	8.74			669	1.86	6.45
12	G	0.0064	2.61	13.6	all	12	12	B		226	1.8	6.08			713	1.86	6.42
12	H	0.0616	2.61	13.6	all	12	12	B		227	2.04	7.71			88	1.87	6.48
12	I	0.0361	2.61	13.6	all	12	12	B		228	1.61	4.98			207	1.87	6.52
12	K	0.0466	2.61	13.6	all	12	12	B		229	1.93	6.86			267	1.87	6.49
12	L	0.0332	2.61	13.6	all	12	12	B		230	2.04	7.7			316	1.87	6.51
12	M	0.0314	2.61	13.6	all	12	12	B		231	2.06	7.81			533	1.87	6.5
12	N	0.0627	2.61	13.6	all	12	12	B		232	2.41	11.1			550	1.87	6.47
12	P	0.0482	2.61	13.6	all	12	12	B		233	2.18	8.82			590	1.87	6.52
12	Q	0.0723	2.61	13.6	all	12	12	B		234	2.18	8.89			728	1.87	6.46
12	R	0.0164	2.61	13.6	all	12	12	B		235	2.54	12.7			740	1.87	6.48
12	S	0.0221	2.61	13.6	all	12	12	B		236	2	7.42			869	1.87	6.46
12	T	0.0345	2.61	13.6	all	12	12	B		237	2.24	9.36			222	1.88	6.55
12	V	0.0085	2.61	13.6	all	12	12	B		238	2.65	14.2			348	1.88	6.57
12	W	0.264	2.61	13.6	all	12	12	B		239	2.4	11.1			517	1.88	6.53
12	Y	0.102	2.61	13.6	all	12	12	B		240	2.37	10.7			772	1.88	6.57
13	A	0.0088	2.21	9.08	all	13	13	B		241	2.7	14.9			413	1.89	6.65
13	C	0.022	2.21	9.08	all	13	13	B		242	2.81	16.5			529	1.89	6.62
13	D	0.0325	2.21	9.08	all	13	13	B		243	2.7	14.8			570	1.89	6.61
13	E	0.0129	2.21	9.08	all	13	13	B		244	2.69	14.8			706	1.89	6.63
13	F	0.0316	2.21	9.08	all	13	13	B		245	2.7	14.9			785	1.89	6.59
13	G	0.0049	2.21	9.08	all	13	13	B		246	2.8	16.4			842	1.89	6.65
13	H	0.141	2.21	9.08	all	13	13	B		247	2.89	18			848	1.89	6.62
13	I	0.0969	2.21	9.08	all	13	13	B		248	2.93	18.8			16	1.9	6.67
13	K	0.377	2.21	9.08	all	13	13	B		249	2.75	15.6			172	1.9	6.68
13	L	0.0084	2.21	9.08	all	13	13	B		250	2.79	16.3			453	1.9	6.71
13	M	0.0177	2.21	9.08	all	13	13	B		251	2.8	16.4			662	1.9	6.72
13	N	0.0126	2.21	9.08	all	13	13	B		252	2.64	14			758	1.9	6.67
13	P	0.0128	2.21	9.08	all	13	13	B		253	2.72	15.2			865	1.9	6.7
13	Q	0.0327	2.21	9.08	all	13	13	B		254	2.45	11.6			147	1.91	6.74
13	R	0.0921	2.21	9.08	all	13	13	B		255	2.71	15.1			472	1.91	6.77
13	S	0.0089	2.21	9.08	all	13	13	B		256	2.47	11.8			773	1.91	6.77
13	T	0.0173	2.21	9.08	all	13	13	B		257	2.48	11.9			853	1.91	6.74
13	V	0.0077	2.21	9.08	all	13	13	B		258	2.8	16.4			875	1.91	6.78
13	W	0.0127	2.21	9.08	all	13	13	B		259	2.32	10.2			131	1.92	6.85
13	Y	0.0492	2.21	9.08	all	13	13	B		260	2.57	13.1			334	1.92	6.8
14	A	0.0626	2.88	17.7	all	14	14	B		261	2.64	13.9			400	1.92	6.85
14	C	0.0454	2.88	17.7	all	14	14	B		262	2.69	14.8			474	1.92	6.79
14	D	0.0405	2.88	17.7	all	14	14	B		263	2.51	12.4			546	1.92	6.85
14	E	0.0247	2.88	17.7	all	14	14	B		264	2.57	13.1			673	1.92	6.85
14	F	0.0404	2.88	17.7	all	14	14	B		265	2.4	11			730	1.92	6.85
14	G	0.0954	2.88	17.7	all	14	14	B		266	2.52	12.4			900	1.92	6.79
14	H	0.067	2.88	17.7	all	14	14	B		267	1.87	6.49			125	1.93	6.86
14	I	0.0756	2.88	17.7	all	14	14	B		268	2.03	7.65			229	1.93	6.86
14	K	0.0348	2.88	17.7	all	14	14	B		269	2.62	13.8			429	1.93	6.91
14	L	0.0547	2.88	17.7	all	14	14	B		270	2.22	9.21			433	1.93	6.9
14	M	0.0753	2.88	17.7	all	14	14	B		271	2.63	13.9			459	1.93	6.91
14	N	0.0519	2.88	17.7	all	14	14	B		272	2.75	15.7			504	1.93	6.91
14	P	0.0008	2.88	17.7	all	14	14	B		273	2.59	13.4			726	1.93	6.9
14	Q	0.0609	2.88	17.7	all	14	14	B		274	2.2	9.03			327	1.94	6.94
14	R	0.0402	2.88	17.7	all	14	14	B		275	2.36	10.5			501	1.94	6.99
14	S	0.0801	2.88	17.7	all	14	14	B		276	2.89	18.1			568	1.94	6.98
14	T	0.0654	2.88	17.7	all	14	14	B		277	2.3	10			588	1.94	6.96
14	V	0.029	2.88	17.7	all	14	14	B		278	2.51	12.2			748	1.94	6.99
14	W	0.0228	2.88	17.7	all	14	14	B		279	2.58	13.2			778	1.94	6.95
14	Y	0.0325	2.88	17.7	all	14	14	B		280	2.67	14.5			877	1.94	6.96
15	A	0.0853	2.67	14.5	all	15	15	B		281	2.45	11.6			70	1.95	7.01
15	C	0.0588	2.67	14.5	all	15	15	B		282	2.26	9.59			181	1.95	7.04
15	D	0.0172	2.67	14.5	all	15	15	B		283	2.47	11.8			427	1.95	7.01
15	E	0.0815	2.67	14.5	all	15	15	B		284	2.4	11			452	1.95	7.03
15	F	0.0071	2.67	14.5	all	15	15	B		285	1.59	4.9			473	1.95	7.06
15	G	0.0474	2.67	14.5	all	15	15	B		286	2.33	10.3			597	1.95	7.06
15	H	0.0163	2.67	14.5	all	15	15	B		287	2.86	17.5			1	1.96	7.12
15	I	0.0191	2.67	14.5	all	15	15	B		288	2.59	13.4			34	1.96	7.09
15	K	0.115	2.67	14.5	all	15	15	B		289	2.73	15.4			40	1.96	7.08
15	L	0.0491	2.67	14.5	all	15	15	B		290	2.85	17.3			171	1.96	7.11
15	M	0.0678	2.67	14.5	all	15	15	B		291	2.47	11.9			330	1.96	7.07
15	N	0.0629	2.67	14.5	all	15	15	B		292	2.62	13.7			378	1.96	7.13
15	P	0.001	2.67	14.5	all	15	15	B		293	2.39	10.9			698	1.96	7.07
15	Q	0.0995	2.67	14.5	all	15	15	B		294	2.41	11.1			764	1.96	7.13
15	R	0.0985	2.67	14.5	all	15	15	B		295	2.79	16.3			498	1.97	7.21
15	S	0.0968	2.67	14.5	all	15	15	B		296	2.53	12.5			519	1.97	7.19
15	T	0.0531	2.67	14.5	all	15	15	B		297	2.89	18			707	1.97	7.18
15	V	0.0199	2.67	14.5	all	15	15	B		298	2.61	13.6			715	1.97	7.15
15	W	0.0012	2.67	14.5	all	15	15	B		299	2.68	14.6			174	1.98	7.22
15	Y	0.0021	2.67	14.5	all	15	15	B		300	2.3	9.96			182	1.98	7.23
16	A	0.0048	1.9	6.67	all	16	16	B		301	2.06	7.87			536	1.98	7.24
16	C	0.0109	1.9	6.67	all	16	16	B		302	2.41	11.2			582	1.98	7.26
16	D	0.008	1.9	6.67	all	16	16	B		303	2.43	11.3			600	1.98	7.22
16	E	0.0078	1.9	6.67	all	16	16	B		304	2.5	12.1			202	1.99	7.34
16	F	0.0063	1.9	6.67	all	16	16	B		305	2.55	12.7			352	1.99	7.31
16	G	0.0026	1.9	6.67	all	16	16	B		306	2.22	9.2			454	1.99	7.33
16	H	0.0066	1.9	6.67	all	16	16	B		307	2.44	11.5			534	1.99	7.34
16	I	0.16	1.9	6.67	all	16	16	B		308	2.13	8.41			537	1.99	7.3
16	K	0.0069	1.9	6.67	all	16	16	B		309	2.14	8.47			599	1.99	7.31
16	L	0.284	1.9	6.67	all	16	16	B		310	2.32	10.2			718	1.99	7.28
16	M	0.267	1.9	6.67	all	16	16	B		311	2.57	13.1			719	1.99	7.31
16	N	0.0087	1.9	6.67	all	16	16	B		312	2.46	11.7			766	1.99	7.29
16	P	0.0278	1.9	6.67	all	16	16	B		313	2.86	17.4			892	1.99	7.34
16	Q	0.0063	1.9	6.67	all	16	16	B		314	2.13	8.39			61	2	7.43
16	R	0.0029	1.9	6.67	all	16	16	B		315	2.32	10.1			120	2	7.39
16	S	0.0024	1.9	6.67	all	16	16	B		316	1.87	6.51			126	2	7.36
16	T	0.0187	1.9	6.67	all	16	16	B		317	2.06	7.87			236	2	7.42
16	V	0.157	1.9	6.67	all	16	16	B		318	2.14	8.49			322	2	7.36
16	W	0.0047	1.9	6.67	all	16	16	B		319	2.38	10.8			457	2	7.43
16	Y	0.0065	1.9	6.67	all	16	16	B		320	2.18	8.84			592	2	7.4
17	A	0.0911	2.65	14.1	all	17	17	B		321	2.34	10.4			727	2	7.37
17	C	0.061	2.65	14.1	all	17	17	B		322	2	7.36			745	2	7.37
17	D	0.0436	2.65	14.1	all	17	17	B		323	2.33	10.3			342	2.01	7.48
17	E	0.0073	2.65	14.1	all	17	17	B		324	2.05	7.75			363	2.01	7.46
17	F	0.0051	2.65	14.1	all	17	17	B		325	2.45	11.6			475	2.01	7.44
17	G	0.0559	2.65	14.1	all	17	17	B		326	2.08	7.97			663	2.01	7.44
17	H	0.0349	2.65	14.1	all	17	17	B		327	1.94	6.94			704	2.01	7.43
17	I	0.0317	2.65	14.1	all	17	17	B		328	2.02	7.55			714	2.01	7.47
17	K	0.0441	2.65	14.1	all	17	17	B		329	1.78	5.92			781	2.01	7.49
17	L	0.0236	2.65	14.1	all	17	17	B		330	1.96	7.07			837	2.01	7.49
17	M	0.0422	2.65	14.1	all	17	17	B		331	2.11	8.23			57	2.02	7.57
17	N	0.216	2.65	14.1	all	17	17	B		332	1.81	6.14			119	2.02	7.57
17	P	0.0032	2.65	14.1	all	17	17	B		333	1.57	4.83			122	2.02	7.52
17	Q	0.0557	2.65	14.1	all	17	17	B		334	1.92	6.8			215	2.02	7.51
17	R	0.0476	2.65	14.1	all	17	17	B		335	1.83	6.23			328	2.02	7.55
17	S	0.11	2.65	14.1	all	17	17	B		336	2.06	7.86			426	2.02	7.56
17	T	0.0542	2.65	14.1	all	17	17	B		337	2.65	14.2			455	2.02	7.53
17	V	0.0448	2.65	14.1	all	17	17	B		338	2.34	10.4			482	2.02	7.54
17	W	0.0058	2.65	14.1	all	17	17	B		339	1.52	4.58			506	2.02	7.51
17	Y	0.0228	2.65	14.1	all	17	17	B		340	1.6	4.98			521	2.02	7.57
18	A	0.0586	2.88	17.8	all	18	18	B		341	2.12	8.3			528	2.02	7.55
18	C	0.0718	2.88	17.8	all	18	18	B		342	2.01	7.48			736	2.02	7.54
18	D	0.0527	2.88	17.8	all	18	18	B		343	1.52	4.58			44	2.03	7.65
18	E	0.0523	2.88	17.8	all	18	18	B		344	1.62	5.07			54	2.03	7.59
18	F	0.0314	2.88	17.8	all	18	18	B		345	1.39	4.02			77	2.03	7.64
18	G	0.0806	2.88	17.8	all	18	18	B		346	1.2	3.32			151	2.03	7.59
18	H	0.0653	2.88	17.8	all	18	18	B		347	1.44	4.23			268	2.03	7.65
18	I	0.0488	2.88	17.8	all	18	18	B		348	1.88	6.57			456	2.03	7.62
18	K	0.0457	2.88	17.8	all	18	18	B		349	1.33	3.79			460	2.03	7.58
18	L	0.0588	2.88	17.8	all	18	18	B		350	1.77	5.88			464	2.03	7.65
18	M	0.0422	2.88	17.8	all	18	18	B		351	1.37	3.94			577	2.03	7.64
18	N	0.0594	2.88	17.8	all	18	18	B		352	1.99	7.31			630	2.03	7.62
18	P	0.0018	2.88	17.8	all	18	18	B		353	1.59	4.9			664	2.03	7.64
18	Q	0.0585	2.88	17.8	all	18	18	B		354	2.33	10.3			227	2.04	7.71
18	R	0.0497	2.88	17.8	all	18	18	B		355	1.68	5.38			230	2.04	7.7
18	S	0.068	2.88	17.8	all	18	18	B		356	1.38	3.99			422	2.04	7.73
18	T	0.0563	2.88	17.8	all	18	18	B		357	2.1	8.2			451	2.04	7.69
18	V	0.0745	2.88	17.8	all	18	18	B		358	2.16	8.68			552	2.04	7.67
18	W	0.0069	2.88	17.8	all	18	18	B		359	2.35	10.5			717	2.04	7.66
18	Y	0.0166	2.88	17.8	all	18	18	B		360	2.53	12.5			733	2.04	7.67
19	A	0.0054	2.09	8.06	all	19	19	B		361	2.4	11.1			744	2.04	7.71
19	C	0.072	2.09	8.06	all	19	19	B		362	2.18	8.85			838	2.04	7.66
19	D	0.0085	2.09	8.06	all	19	19	B		363	2.01	7.46			852	2.04	7.71
19	E	0.005	2.09	8.06	all	19	19	B		364	2.19	8.95			144	2.05	7.73
19	F	0.171	2.09	8.06	all	19	19	B		365	2.48	11.9			210	2.05	7.73
19	G	0.0034	2.09	8.06	all	19	19	B		366	2.49	12.1			324	2.05	7.75
19	H	0.0086	2.09	8.06	all	19	19	B		367	2.08	7.97			436	2.05	7.78
19	I	0.0818	2.09	8.06	all	19	19	B		368	2.31	10.1			495	2.05	7.78
19	K	0.0097	2.09	8.06	all	19	19	B		369	2.94	18.9			670	2.05	7.8
19	L	0.274	2.09	8.06	all	19	19	B		370	2.09	8.06			722	2.05	7.76
19	M	0.207	2.09	8.06	all	19	19	B		371	2.26	9.62			777	2.05	7.77
19	N	0.0057	2.09	8.06	all	19	19	B		372	2.06	7.85			862	2.05	7.8
19	P	0.0021	2.09	8.06	all	19	19	B		373	2.83	16.9			899	2.05	7.81
19	Q	0.078	2.09	8.06	all	19	19	B		374	2.23	9.32			93	2.06	7.83
19	R	0.0028	2.09	8.06	all	19	19	B		375	2.38	10.8			231	2.06	7.81
19	S	0.0015	2.09	8.06	all	19	19	B		376	2.78	16.2			301	2.06	7.87
19	T	0.0057	2.09	8.06	all	19	19	B		377	2.51	12.3			317	2.06	7.87
19	V	0.0202	2.09	8.06	all	19	19	B		378	1.96	7.13			336	2.06	7.86
19	W	0.0031	2.09	8.06	all	19	19	B		379	2.15	8.62			372	2.06	7.85
19	Y	0.0349	2.09	8.06	all	19	19	B		380	2.79	16.3			615	2.06	7.85
20	A	0.0808	2.8	16.4	all	20	20	B		381	2.37	10.7			709	2.06	7.88
20	C	0.0478	2.8	16.4	all	20	20	B		382	1.78	5.91			757	2.06	7.85
20	D	0.0702	2.8	16.4	all	20	20	B		383	1.61	5.01			841	2.06	7.85
20	E	0.0445	2.8	16.4	all	20	20	B		384	2.87	17.6			71	2.07	7.92
20	F	0.0034	2.8	16.4	all	20	20	B		385	2.72	15.2			168	2.07	7.91
20	G	0.0674	2.8	16.4	all	20	20	B		386	2.36	10.6			448	2.07	7.89
20	H	0.0559	2.8	16.4	all	20	20	B		387	2.3	9.93			483	2.07	7.96
20	I	0.0162	2.8	16.4	all	20	20	B		388	2.66	14.4			509	2.07	7.94
20	K	0.0288	2.8	16.4	all	20	20	B		389	2.71	15			759	2.07	7.92
20	L	0.0175	2.8	16.4	all	20	20	B		390	1.83	6.24			762	2.07	7.92
20	M	0.0431	2.8	16.4	all	20	20	B		391	2.74	15.4			818	2.07	7.96
20	N	0.042	2.8	16.4	all	20	20	B		392	2.17	8.73			864	2.07	7.89
20	P	0.0686	2.8	16.4	all	20	20	B		393	2.17	8.8			893	2.07	7.91
20	Q	0.117	2.8	16.4	all	20	20	B		394	2.39	10.9			326	2.08	7.97
20	R	0.033	2.8	16.4	all	20	20	B		395	2.32	10.2			367	2.08	7.97
20	S	0.0887	2.8	16.4	all	20	20	B		396	2.57	13			508	2.08	8.03
20	T	0.0908	2.8	16.4	all	20	20	B		397	2.43	11.3			555	2.08	7.99
20	V	0.0535	2.8	16.4	all	20	20	B		398	2.86	17.5			576	2.08	7.99
20	W	0.0022	2.8	16.4	all	20	20	B		399	2.32	10.2			584	2.08	7.99
20	Y	0.029	2.8	16.4	all	20	20	B		400	1.92	6.85			635	2.08	7.99
21	A	0.077	2.66	14.2	all	21	21	B		401	2.41	11.2			755	2.08	8.03
21	C	0.0098	2.66	14.2	all	21	21	B		402	2.66	14.3			19	2.09	8.06
21	D	0.0477	2.66	14.2	all	21	21	B		403	2.63	13.8			145	2.09	8.11
21	E	0.0452	2.66	14.2	all	21	21	B		404	2.58	13.2			370	2.09	8.06
21	F	0.0034	2.66	14.2	all	21	21	B		405	2.54	12.7			653	2.09	8.12
21	G	0.0732	2.66	14.2	all	21	21	B		406	2.74	15.4			720	2.09	8.08
21	H	0.0524	2.66	14.2	all	21	21	B		407	2.34	10.4			801	2.09	8.08
21	I	0.0039	2.66	14.2	all	21	21	B		408	2.26	9.61			806	2.09	8.07
21	K	0.0584	2.66	14.2	all	21	21	B		409	2.53	12.6			124	2.1	8.18
21	L	0.0147	2.66	14.2	all	21	21	B		410	2.42	11.2			357	2.1	8.2
21	M	0.044	2.66	14.2	all	21	21	B		411	2.5	12.2			420	2.1	8.14
21	N	0.061	2.66	14.2	all	21	21	B		412	2.53	12.6			604	2.1	8.2
21	P	0.0894	2.66	14.2	all	21	21	B		413	1.89	6.65			626	2.1	8.14
21	Q	0.156	2.66	14.2	all	21	21	B		414	2.23	9.31			774	2.1	8.18
21	R	0.0659	2.66	14.2	all	21	21	B		415	2.36	10.6			66	2.11	8.28
21	S	0.0995	2.66	14.2	all	21	21	B		416	1.74	5.68			121	2.11	8.22
21	T	0.0815	2.66	14.2	all	21	21	B		417	1.72	5.61			209	2.11	8.22
21	V	0.0074	2.66	14.2	all	21	21	B		418	2.14	8.52			331	2.11	8.23
21	W	0.0038	2.66	14.2	all	21	21	B		419	2.7	14.9			541	2.11	8.22
21	Y	0.0055	2.66	14.2	all	21	21	B		420	2.1	8.14			591	2.11	8.26
22	A	0.0583	2.92	18.5	all	22	22	B		421	2.69	14.8			605	2.11	8.28
22	C	0.0563	2.92	18.5	all	22	22	B		422	2.04	7.73			199	2.12	8.33
22	D	0.0443	2.92	18.5	all	22	22	B		423	2.38	10.8			211	2.12	8.3
22	E	0.0447	2.92	18.5	all	22	22	B		424	2.76	15.8			341	2.12	8.3
22	F	0.0233	2.92	18.5	all	22	22	B		425	2.32	10.2			479	2.12	8.29
22	G	0.0589	2.92	18.5	all	22	22	B		426	2.02	7.56			649	2.12	8.35
22	H	0.0839	2.92	18.5	all	22	22	B		427	1.95	7.01			768	2.12	8.35
22	I	0.0588	2.92	18.5	all	22	22	B		428	2.48	11.9			784	2.12	8.37
22	K	0.0202	2.92	18.5	all	22	22	B		429	1.93	6.91			889	2.12	8.36
22	L	0.0441	2.92	18.5	all	22	22	B		430	2.92	18.6			8	2.13	8.43
22	M	0.0688	2.92	18.5	all	22	22	B		431	2.14	8.52			28	2.13	8.38
22	N	0.0629	2.92	18.5	all	22	22	B		432	2.24	9.39			31	2.13	8.4
22	P	0.0562	2.92	18.5	all	22	22	B		433	1.93	6.9			118	2.13	8.37
22	Q	0.081	2.92	18.5	all	22	22	B		434	2.88	17.8			161	2.13	8.4
22	R	0.0192	2.92	18.5	all	22	22	B		435	1.74	5.7			308	2.13	8.41
22	S	0.0556	2.92	18.5	all	22	22	B		436	2.05	7.78			314	2.13	8.39
22	T	0.0556	2.92	18.5	all	22	22	B		437	2.51	12.3			515	2.13	8.46
22	V	0.0533	2.92	18.5	all	22	22	B		438	2.26	9.55			606	2.13	8.45
22	W	0.013	2.92	18.5	all	22	22	B		439	1.39	4.01			621	2.13	8.4
22	Y	0.0417	2.92	18.5	all	22	22	B		440	1.72	5.57			676	2.13	8.38
23	A	0.0542	2.74	15.5	all	23	23	B		441	2.81	16.6			810	2.13	8.43
23	C	0.0729	2.74	15.5	all	23	23	B		442	2.73	15.3			872	2.13	8.41
23	D	0.13	2.74	15.5	all	23	23	B		443	1.73	5.64			90	2.14	8.54
23	E	0.0976	2.74	15.5	all	23	23	B		444	2.46	11.7			123	2.14	8.51
23	F	0.0104	2.74	15.5	all	23	23	B		445	2.72	15.1			146	2.14	8.49
23	G	0.0403	2.74	15.5	all	23	23	B		446	2.24	9.39			160	2.14	8.5
23	H	0.0839	2.74	15.5	all	23	23	B		447	2.42	11.3			176	2.14	8.53
23	I	0.0133	2.74	15.5	all	23	23	B		448	2.07	7.89			198	2.14	8.51
23	K	0.0326	2.74	15.5	all	23	23	B		449	2.46	11.7			309	2.14	8.47
23	L	0.026	2.74	15.5	all	23	23	B		450	2.14	8.49			318	2.14	8.49
23	M	0.0879	2.74	15.5	all	23	23	B		451	2.04	7.69			418	2.14	8.52
23	N	0.0754	2.74	15.5	all	23	23	B		452	1.95	7.03			431	2.14	8.52
23	P	0.0066	2.74	15.5	all	23	23	B		453	1.9	6.71			450	2.14	8.49
23	Q	0.084	2.74	15.5	all	23	23	B		454	1.99	7.33			465	2.14	8.49
23	R	0.0121	2.74	15.5	all	23	23	B		455	2.02	7.53			602	2.14	8.51
23	S	0.0647	2.74	15.5	all	23	23	B		456	2.03	7.62			636	2.14	8.53
23	T	0.043	2.74	15.5	all	23	23	B		457	2	7.43			739	2.14	8.47
23	V	0.0431	2.74	15.5	all	23	23	B		458	1.72	5.6			59	2.15	8.58
23	W	0.0103	2.74	15.5	all	23	23	B		459	1.93	6.91			141	2.15	8.6
23	Y	0.0119	2.74	15.5	all	23	23	B		460	2.03	7.58			379	2.15	8.62
24	A	0.0125	2.25	9.52	all	24	24	B		461	1.55	4.69			661	2.15	8.62
24	C	0.0469	2.25	9.52	all	24	24	B		462	1.76	5.83			702	2.15	8.55
24	D	0.0289	2.25	9.52	all	24	24	B		463	2.38	10.8			747	2.15	8.61
24	E	0.0143	2.25	9.52	all	24	24	B		464	2.03	7.65			99	2.16	8.71
24	F	0.322	2.25	9.52	all	24	24	B		465	2.14	8.49			103	2.16	8.66
24	G	0.0055	2.25	9.52	all	24	24	B		466	1.84	6.3			180	2.16	8.68
24	H	0.0768	2.25	9.52	all	24	24	B		467	2.24	9.38			216	2.16	8.65
24	I	0.0645	2.25	9.52	all	24	24	B		468	2.43	11.4			358	2.16	8.68
24	K	0.0181	2.25	9.52	all	24	24	B		469	1.75	5.78			503	2.16	8.67
24	L	0.0013	2.25	9.52	all	24	24	B		470	1.78	5.92			505	2.16	8.7
24	M	0.0122	2.25	9.52	all	24	24	B		471	2.32	10.2			518	2.16	8.67
24	N	0.0286	2.25	9.52	all	24	24	B		472	1.91	6.77			645	2.16	8.67
24	P	0.0401	2.25	9.52	all	24	24	B		473	1.95	7.06			874	2.16	8.68
24	Q	0.0249	2.25	9.52	all	24	24	B		474	1.92	6.79			35	2.17	8.72
24	R	0.0056	2.25	9.52	all	24	24	B		475	2.01	7.44			225	2.17	8.74
24	S	0.002	2.25	9.52	all	24	24	B		476	1.79	5.99			392	2.17	8.73
24	T	0.0172	2.25	9.52	all	24	24	B		477	1.66	5.28			393	2.17	8.8
24	V	0.0081	2.25	9.52	all	24	24	B		478	1.71	5.54			716	2.17	8.73
24	W	0.0785	2.25	9.52	all	24	24	B		479	2.12	8.29			721	2.17	8.75
24	Y	0.192	2.25	9.52	all	24	24	B		480	2.38	10.8			195	2.18	8.81
25	A	0.101	2.81	16.6	all	25	25	B		481	2.24	9.36			233	2.18	8.82
25	C	0.0576	2.81	16.6	all	25	25	B		482	2.02	7.54			234	2.18	8.89
25	D	0.0218	2.81	16.6	all	25	25	B		483	2.07	7.96			320	2.18	8.84
25	E	0.0151	2.81	16.6	all	25	25	B		484	2.27	9.68			362	2.18	8.85
25	F	0.0563	2.81	16.6	all	25	25	B		485	2.63	13.9			737	2.18	8.85
25	G	0.0223	2.81	16.6	all	25	25	B		486	2.41	11.2			779	2.18	8.86
25	H	0.0815	2.81	16.6	all	25	25	B		487	2.58	13.2			859	2.18	8.81
25	I	0.0641	2.81	16.6	all	25	25	B		488	2.5	12.2			179	2.19	8.94
25	K	0.018	2.81	16.6	all	25	25	B		489	2.37	10.7			364	2.19	8.95
25	L	0.0674	2.81	16.6	all	25	25	B		490	2.44	11.5			531	2.19	8.96
25	M	0.0468	2.81	16.6	all	25	25	B		491	2.53	12.5			601	2.19	8.98
25	N	0.111	2.81	16.6	all	25	25	B		492	2.3	10			743	2.19	8.92
25	P	0.0054	2.81	16.6	all	25	25	B		493	2.39	10.9			193	2.2	9.04
25	Q	0.0515	2.81	16.6	all	25	25	B		494	2.56	12.9			274	2.2	9.03
25	R	0.0505	2.81	16.6	all	25	25	B		495	2.05	7.78			557	2.2	8.99
25	S	0.0704	2.81	16.6	all	25	25	B		496	2.22	9.23			603	2.2	8.99
25	T	0.0399	2.81	16.6	all	25	25	B		497	2.37	10.8			692	2.2	9.03
25	V	0.0502	2.81	16.6	all	25	25	B		498	1.97	7.21			754	2.2	9.01
25	W	0.0045	2.81	16.6	all	25	25	B		499	1.74	5.69			13	2.21	9.08
25	Y	0.0645	2.81	16.6	all	25	25	B		500	2.65	14.2			91	2.21	9.11
26	A	0.0064	2.59	13.3	all	26	26	B		501	1.94	6.99			156	2.21	9.15
26	C	0.0362	2.59	13.3	all	26	26	B		502	2.74	15.5			611	2.21	9.11
26	D	0.0496	2.59	13.3	all	26	26	B		503	2.16	8.67			660	2.21	9.14
26	E	0.017	2.59	13.3	all	26	26	B		504	1.93	6.91			783	2.21	9.14
26	F	0.0013	2.59	13.3	all	26	26	B		505	2.16	8.7			32	2.22	9.19
26	G	0.004	2.59	13.3	all	26	26	B		506	2.02	7.51			78	2.22	9.19
26	H	0.0554	2.59	13.3	all	26	26	B		507	2.3	9.98			191	2.22	9.17
26	I	0.0312	2.59	13.3	all	26	26	B		508	2.08	8.03			270	2.22	9.21
26	K	0.104	2.59	13.3	all	26	26	B		509	2.07	7.94			306	2.22	9.2
26	L	0.0104	2.59	13.3	all	26	26	B		510	2.22	9.23			496	2.22	9.23
26	M	0.0352	2.59	13.3	all	26	26	B		511	2.55	12.9			510	2.22	9.23
26	N	0.123	2.59	13.3	all	26	26	B		512	2.23	9.29			581	2.22	9.18
26	P	0.0531	2.59	13.3	all	26	26	B		513	1.37	3.93			628	2.22	9.22
26	Q	0.123	2.59	13.3	all	26	26	B		514	2.38	10.8			693	2.22	9.24
26	R	0.0777	2.59	13.3	all	26	26	B		515	2.13	8.46			374	2.23	9.32
26	S	0.131	2.59	13.3	all	26	26	B		516	1.83	6.25			414	2.23	9.31
26	T	0.108	2.59	13.3	all	26	26	B		517	1.88	6.53			512	2.23	9.29
26	V	0.0216	2.59	13.3	all	26	26	B		518	2.16	8.67			545	2.23	9.35
26	W	0.0037	2.59	13.3	all	26	26	B		519	1.97	7.19			164	2.24	9.4
26	Y	0.0074	2.59	13.3	all	26	26	B		520	1.47	4.34			197	2.24	9.44
27	A	0.0094	1.82	6.2	all	27	27	B		521	2.02	7.57			237	2.24	9.36
27	C	0.0079	1.82	6.2	all	27	27	B		522	2.58	13.2			432	2.24	9.39
27	D	0.0356	1.82	6.2	all	27	27	B		523	1.49	4.42			446	2.24	9.39
27	E	0.0124	1.82	6.2	all	27	27	B		524	2.52	12.4			467	2.24	9.38
27	F	0.27	1.82	6.2	all	27	27	B		525	2.85	17.3			481	2.24	9.36
27	G	0.0057	1.82	6.2	all	27	27	B		526	2.72	15.2			532	2.24	9.35
27	H	0.0537	1.82	6.2	all	27	27	B		527	2.74	15.5			608	2.24	9.42
27	I	0.0225	1.82	6.2	all	27	27	B		528	2.02	7.55			648	2.24	9.41
27	K	0.0158	1.82	6.2	all	27	27	B		529	1.89	6.62			830	2.24	9.41
27	L	0.0055	1.82	6.2	all	27	27	B		530	2.48	11.9			24	2.25	9.52
27	M	0.0154	1.82	6.2	all	27	27	B		531	2.19	8.96			132	2.25	9.53
27	N	0.0181	1.82	6.2	all	27	27	B		532	2.24	9.35			183	2.25	9.49
27	P	0.0115	1.82	6.2	all	27	27	B		533	1.87	6.5			623	2.25	9.47
27	Q	0.0214	1.82	6.2	all	27	27	B		534	1.99	7.34			142	2.26	9.54
27	R	0.006	1.82	6.2	all	27	27	B		535	1.85	6.38			282	2.26	9.59
27	S	0.0115	1.82	6.2	all	27	27	B		536	1.98	7.24			371	2.26	9.62
27	T	0.0104	1.82	6.2	all	27	27	B		537	1.99	7.3			408	2.26	9.61
27	V	0.0064	1.82	6.2	all	27	27	B		538	0.906	2.47			438	2.26	9.55
27	W	0.013	1.82	6.2	all	27	27	B		539	1.76	5.81			587	2.26	9.57
27	Y	0.447	1.82	6.2	all	27	27	B		540	1.82	6.15			595	2.26	9.55
28	A	0.0081	2.13	8.38	all	28	28	B		541	2.11	8.22			847	2.26	9.62
28	C	0.0163	2.13	8.38	all	28	28	B		542	1.72	5.6			484	2.27	9.68
28	D	0.0216	2.13	8.38	all	28	28	B		543	2.27	9.67			543	2.27	9.67
28	E	0.0862	2.13	8.38	all	28	28	B		544	1.74	5.69			616	2.27	9.65
28	F	0.0092	2.13	8.38	all	28	28	B		545	2.23	9.35			627	2.27	9.69
28	G	0.007	2.13	8.38	all	28	28	B		546	1.92	6.85			188	2.28	9.73
28	H	0.0238	2.13	8.38	all	28	28	B		547	1.38	3.96			620	2.28	9.79
28	I	0.0569	2.13	8.38	all	28	28	B		548	1.35	3.85			553	2.29	9.85
28	K	0.354	2.13	8.38	all	28	28	B		549	2.49	12			763	2.29	9.92
28	L	0.0045	2.13	8.38	all	28	28	B		550	1.87	6.47			776	2.29	9.85
28	M	0.0126	2.13	8.38	all	28	28	B		551	1.49	4.42			277	2.3	10
28	N	0.0102	2.13	8.38	all	28	28	B		552	2.04	7.67			300	2.3	9.96
28	P	0.0101	2.13	8.38	all	28	28	B		553	2.29	9.85			387	2.3	9.93
28	Q	0.0225	2.13	8.38	all	28	28	B		554	1.68	5.37			492	2.3	10
28	R	0.235	2.13	8.38	all	28	28	B		555	2.08	7.99			507	2.3	9.98
28	S	0.0077	2.13	8.38	all	28	28	B		556	2.58	13.2			617	2.3	9.93
28	T	0.0477	2.13	8.38	all	28	28	B		557	2.2	8.99			622	2.3	9.95
28	V	0.0222	2.13	8.38	all	28	28	B		558	1.36	3.91			828	2.3	9.99
28	W	0.0106	2.13	8.38	all	28	28	B		559	2.65	14.1			368	2.31	10.1
28	Y	0.0339	2.13	8.38	all	28	28	B		560	2.88	17.7			571	2.31	10.1
29	A	0.0655	2.66	14.3	all	29	29	B		561	2.92	18.5			612	2.31	10.1
29	C	0.032	2.66	14.3	all	29	29	B		562	1.62	5.06			143	2.32	10.2
29	D	0.0068	2.66	14.3	all	29	29	B		563	1.85	6.35			157	2.32	10.2
29	E	0.0487	2.66	14.3	all	29	29	B		564	2.81	16.6			259	2.32	10.2
29	F	0.015	2.66	14.3	all	29	29	B		565	1.04	2.82			310	2.32	10.2
29	G	0.0458	2.66	14.3	all	29	29	B		566	1.57	4.82			315	2.32	10.1
29	H	0.0373	2.66	14.3	all	29	29	B		567	2.74	15.5			395	2.32	10.2
29	I	0.0575	2.66	14.3	all	29	29	B		568	1.94	6.98			399	2.32	10.2
29	K	0.173	2.66	14.3	all	29	29	B		569	1.65	5.23			425	2.32	10.2
29	L	0.0685	2.66	14.3	all	29	29	B		570	1.89	6.61			471	2.32	10.2
29	M	0.0454	2.66	14.3	all	29	29	B		571	2.31	10.1			609	2.32	10.2
29	N	0.0373	2.66	14.3	all	29	29	B		572	1.49	4.45			631	2.32	10.2
29	P	0.0052	2.66	14.3	all	29	29	B		573	1.42	4.14			286	2.33	10.3
29	Q	0.0399	2.66	14.3	all	29	29	B		574	1.43	4.19			323	2.33	10.3
29	R	0.166	2.66	14.3	all	29	29	B		575	1.86	6.44			354	2.33	10.3
29	S	0.0623	2.66	14.3	all	29	29	B		576	2.08	7.99			158	2.34	10.4
29	T	0.0231	2.66	14.3	all	29	29	B		577	2.03	7.64			321	2.34	10.4
29	V	0.0514	2.66	14.3	all	29	29	B		578	1.75	5.75			338	2.34	10.4
29	W	0.0033	2.66	14.3	all	29	29	B		579	1.86	6.39			407	2.34	10.4
29	Y	0.0162	2.66	14.3	all	29	29	B		580	2.44	11.5			694	2.34	10.4
30	A	0.185	2.44	11.4	all	30	30	B		581	2.22	9.18			803	2.34	10.4
30	C	0.0864	2.44	11.4	all	30	30	B		582	1.98	7.26			359	2.35	10.5
30	D	0.0169	2.44	11.4	all	30	30	B		583	1.81	6.13			598	2.35	10.5
30	E	0.011	2.44	11.4	all	30	30	B		584	2.08	7.99			189	2.36	10.5
30	F	0.01	2.44	11.4	all	30	30	B		585	2.39	10.9			275	2.36	10.5
30	G	0.0187	2.44	11.4	all	30	30	B		586	2.89	18.1			386	2.36	10.6
30	H	0.0769	2.44	11.4	all	30	30	B		587	2.26	9.57			415	2.36	10.6
30	I	0.0286	2.44	11.4	all	30	30	B		588	1.94	6.96			140	2.37	10.7
30	K	0.0104	2.44	11.4	all	30	30	B		589	2.44	11.4			240	2.37	10.7
30	L	0.011	2.44	11.4	all	30	30	B		590	1.87	6.52			381	2.37	10.7
30	M	0.0108	2.44	11.4	all	30	30	B		591	2.11	8.26			489	2.37	10.7
30	N	0.193	2.44	11.4	all	30	30	B		592	2	7.4			497	2.37	10.8
30	P	0.018	2.44	11.4	all	30	30	B		593	1.76	5.82			788	2.37	10.7
30	Q	0.0232	2.44	11.4	all	30	30	B		594	1.85	6.34			871	2.37	10.7
30	R	0.0259	2.44	11.4	all	30	30	B		595	2.26	9.55			41	2.38	10.8
30	S	0.152	2.44	11.4	all	30	30	B		596	1.59	4.88			319	2.38	10.8
30	T	0.0817	2.44	11.4	all	30	30	B		597	1.95	7.06			375	2.38	10.8
30	V	0.0256	2.44	11.4	all	30	30	B		598	2.35	10.5			423	2.38	10.8
30	W	0.007	2.44	11.4	all	30	30	B		599	1.99	7.31			463	2.38	10.8
30	Y	0.0076	2.44	11.4	all	30	30	B		600	1.98	7.22			480	2.38	10.8
31	A	0.235	2.13	8.4	all	31	31	B		601	2.19	8.98			514	2.38	10.8
31	C	0.0797	2.13	8.4	all	31	31	B		602	2.14	8.51			614	2.38	10.8
31	D	0.0145	2.13	8.4	all	31	31	B		603	2.2	8.99			765	2.38	10.8
31	E	0.013	2.13	8.4	all	31	31	B		604	2.1	8.2			886	2.38	10.8
31	F	0.0126	2.13	8.4	all	31	31	B		605	2.11	8.28			293	2.39	10.9
31	G	0.312	2.13	8.4	all	31	31	B		606	2.13	8.45			394	2.39	10.9
31	H	0.0327	2.13	8.4	all	31	31	B		607	1.77	5.85			493	2.39	10.9
31	I	0.0143	2.13	8.4	all	31	31	B		608	2.24	9.42			585	2.39	10.9
31	K	0.012	2.13	8.4	all	31	31	B		609	2.32	10.2			117	2.4	11
31	L	0.0044	2.13	8.4	all	31	31	B		610	2.51	12.3			167	2.4	11
31	M	0.0117	2.13	8.4	all	31	31	B		611	2.21	9.11			192	2.4	11.1
31	N	0.0555	2.13	8.4	all	31	31	B		612	2.31	10.1			239	2.4	11.1
31	P	0.0066	2.13	8.4	all	31	31	B		613	2.46	11.7			265	2.4	11
31	Q	0.0254	2.13	8.4	all	31	31	B		614	2.38	10.8			284	2.4	11
31	R	0.0046	2.13	8.4	all	31	31	B		615	2.06	7.85			361	2.4	11.1
31	S	0.128	2.13	8.4	all	31	31	B		616	2.27	9.65			639	2.4	11
31	T	0.0066	2.13	8.4	all	31	31	B		617	2.3	9.93			116	2.41	11.2
31	V	0.0063	2.13	8.4	all	31	31	B		618	2.45	11.6			232	2.41	11.1
31	W	0.0109	2.13	8.4	all	31	31	B		619	1.8	6.05			294	2.41	11.1
31	Y	0.0141	2.13	8.4	all	31	31	B		620	2.28	9.79			302	2.41	11.2
32	A	0.0082	2.22	9.19	all	32	32	B		621	2.13	8.4			401	2.41	11.2
32	C	0.19	2.22	9.19	all	32	32	B		622	2.3	9.95			486	2.41	11.2
32	D	0.0204	2.22	9.19	all	32	32	B		623	2.25	9.47			410	2.42	11.2
32	E	0.0255	2.22	9.19	all	32	32	B		624	2.42	11.3			447	2.42	11.3
32	F	0.0272	2.22	9.19	all	32	32	B		625	2.47	11.8			624	2.42	11.3
32	G	0.0062	2.22	9.19	all	32	32	B		626	2.1	8.14			658	2.42	11.3
32	H	0.0187	2.22	9.19	all	32	32	B		627	2.27	9.69			60	2.43	11.3
32	I	0.308	2.22	9.19	all	32	32	B		628	2.22	9.22			96	2.43	11.4
32	K	0.0149	2.22	9.19	all	32	32	B		629	2.67	14.4			303	2.43	11.3
32	L	0.0053	2.22	9.19	all	32	32	B		630	2.03	7.62			397	2.43	11.3
32	M	0.0153	2.22	9.19	all	32	32	B		631	2.32	10.2			468	2.43	11.4
32	N	0.0469	2.22	9.19	all	32	32	B		632	2.86	17.4			30	2.44	11.4
32	P	0.0086	2.22	9.19	all	32	32	B		633	2.93	18.8			307	2.44	11.5
32	Q	0.0229	2.22	9.19	all	32	32	B		634	2.89	17.9			490	2.44	11.5
32	R	0.0052	2.22	9.19	all	32	32	B		635	2.08	7.99			580	2.44	11.5
32	S	0.0057	2.22	9.19	all	32	32	B		636	2.14	8.53			589	2.44	11.4
32	T	0.0694	2.22	9.19	all	32	32	B		637	2.97	19.4			136	2.45	11.6
32	V	0.158	2.22	9.19	all	32	32	B		638	2.91	18.4			254	2.45	11.6
32	W	0.0184	2.22	9.19	all	32	32	B		639	2.4	11			281	2.45	11.6
32	Y	0.0245	2.22	9.19	all	32	32	B		640	2.84	17			325	2.45	11.6
33	A	0.0416	2.48	11.9	all	33	33	B		641	2.85	17.3			618	2.45	11.6
33	C	0.0245	2.48	11.9	all	33	33	B		642	2.62	13.7			76	2.46	11.8
33	D	0.0065	2.48	11.9	all	33	33	B		643	2.94	18.9			312	2.46	11.7
33	E	0.0044	2.48	11.9	all	33	33	B		644	2.82	16.8			444	2.46	11.7
33	F	0.0192	2.48	11.9	all	33	33	B		645	2.16	8.67			449	2.46	11.7
33	G	0.0024	2.48	11.9	all	33	33	B		646	2.92	18.6			613	2.46	11.7
33	H	0.0889	2.48	11.9	all	33	33	B		647	2.91	18.3			47	2.47	11.8
33	I	0.003	2.48	11.9	all	33	33	B		648	2.24	9.41			73	2.47	11.8
33	K	0.0148	2.48	11.9	all	33	33	B		649	2.12	8.35			256	2.47	11.8
33	L	0.101	2.48	11.9	all	33	33	B		650	2.92	18.6			283	2.47	11.8
33	M	0.0299	2.48	11.9	all	33	33	B		651	2.89	18.1			291	2.47	11.9
33	N	0.0181	2.48	11.9	all	33	33	B		652	2.76	15.8			625	2.47	11.8
33	P	0.0034	2.48	11.9	all	33	33	B		653	2.09	8.12			753	2.47	11.9
33	Q	0.0566	2.48	11.9	all	33	33	B		654	2.93	18.8			782	2.47	11.9
33	R	0.0269	2.48	11.9	all	33	33	B		655	2.5	12.2			33	2.48	11.9
33	S	0.084	2.48	11.9	all	33	33	B		656	1.54	4.66			152	2.48	12
33	T	0.125	2.48	11.9	all	33	33	B		657	1.74	5.71			185	2.48	11.9
33	V	0.0479	2.48	11.9	all	33	33	B		658	2.42	11.3			257	2.48	11.9
33	W	0.244	2.48	11.9	all	33	33	B		659	1.53	4.6			365	2.48	11.9
33	Y	0.0578	2.48	11.9	all	33	33	B		660	2.21	9.14			428	2.48	11.9
34	A	0.01	1.96	7.09	all	34	34	B		661	2.15	8.62			530	2.48	11.9
34	C	0.0199	1.96	7.09	all	34	34	B		662	1.9	6.72			37	2.49	12
34	D	0.123	1.96	7.09	all	34	34	B		663	2.01	7.44			366	2.49	12.1
34	E	0.504	1.96	7.09	all	34	34	B		664	2.03	7.64			549	2.49	12
34	F	0.025	1.96	7.09	all	34	34	B		665	1.72	5.59			178	2.5	12.2
34	G	0.0854	1.96	7.09	all	34	34	B		666	1.73	5.62			304	2.5	12.1
34	H	0.0195	1.96	7.09	all	34	34	B		667	1.84	6.32			411	2.5	12.2
34	I	0.0186	1.96	7.09	all	34	34	B		668	1.71	5.55			488	2.5	12.2
34	K	0.0081	1.96	7.09	all	34	34	B		669	1.86	6.45			655	2.5	12.2
34	L	0.0073	1.96	7.09	all	34	34	B		670	2.05	7.8			884	2.5	12.1
34	M	0.0311	1.96	7.09	all	34	34	B		671	1.81	6.11			51	2.51	12.3
34	N	0.0167	1.96	7.09	all	34	34	B		672	1.78	5.91			224	2.51	12.3
34	P	0.0089	1.96	7.09	all	34	34	B		673	1.92	6.85			263	2.51	12.4
34	Q	0.0237	1.96	7.09	all	34	34	B		674	1.66	5.27			278	2.51	12.2
34	R	0.0077	1.96	7.09	all	34	34	B		675	0.967	2.63			377	2.51	12.3
34	S	0.0112	1.96	7.09	all	34	34	B		676	2.13	8.38			437	2.51	12.3
34	T	0.011	1.96	7.09	all	34	34	B		677	1.49	4.44			610	2.51	12.3
34	V	0.0243	1.96	7.09	all	34	34	B		678	2.72	15.2			133	2.52	12.4
34	W	0.0254	1.96	7.09	all	34	34	B		679	1.61	4.98			266	2.52	12.4
34	Y	0.0191	1.96	7.09	all	34	34	B		680	1.7	5.45			524	2.52	12.4
35	A	0.0765	2.17	8.72	all	35	35	B		681	2.74	15.5			43	2.53	12.6
35	C	0.116	2.17	8.72	all	35	35	B		682	1.22	3.38			201	2.53	12.5
35	D	0.0108	2.17	8.72	all	35	35	B		683	1.49	4.43			296	2.53	12.5
35	E	0.0182	2.17	8.72	all	35	35	B		684	1.61	5.02			360	2.53	12.5
35	F	0.0069	2.17	8.72	all	35	35	B		685	1.42	4.14			409	2.53	12.6
35	G	0.006	2.17	8.72	all	35	35	B		686	1.4	4.05			412	2.53	12.6
35	H	0.0069	2.17	8.72	all	35	35	B		687	1.48	4.41			491	2.53	12.5
35	I	0.219	2.17	8.72	all	35	35	B		688	1.57	4.79			756	2.53	12.6
35	K	0.0112	2.17	8.72	all	35	35	B		689	1.18	3.24			235	2.54	12.7
35	L	0.0055	2.17	8.72	all	35	35	B		690	1.55	4.69			405	2.54	12.7
35	M	0.0266	2.17	8.72	all	35	35	B		691	1.62	5.03			750	2.54	12.6
35	N	0.0091	2.17	8.72	all	35	35	B		692	2.2	9.03			752	2.54	12.7
35	P	0.0481	2.17	8.72	all	35	35	B		693	2.22	9.24			802	2.54	12.6
35	Q	0.008	2.17	8.72	all	35	35	B		694	2.34	10.4			836	2.54	12.6
35	R	0.0023	2.17	8.72	all	35	35	B		695	1.6	4.97			305	2.55	12.7
35	S	0.0127	2.17	8.72	all	35	35	B		696	1.64	5.17			511	2.55	12.9
35	T	0.134	2.17	8.72	all	35	35	B		697	2.74	15.5			175	2.56	12.9
35	V	0.267	2.17	8.72	all	35	35	B		698	1.96	7.07			494	2.56	12.9
35	W	0.0046	2.17	8.72	all	35	35	B		699	1.67	5.32			260	2.57	13.1
35	Y	0.0099	2.17	8.72	all	35	35	B		700	2.77	15.9			264	2.57	13.1
36	A	0.144	2.8	16.4	all	36	36	B		701	1.44	4.23			311	2.57	13.1
36	C	0.0643	2.8	16.4	all	36	36	B		702	2.15	8.55			396	2.57	13
36	D	0.0127	2.8	16.4	all	36	36	B		703	2.82	16.7			825	2.57	13.1
36	E	0.0374	2.8	16.4	all	36	36	B		704	2.01	7.43			888	2.57	13.1
36	F	0.0367	2.8	16.4	all	36	36	B		705	1.2	3.31			38	2.58	13.2
36	G	0.0327	2.8	16.4	all	36	36	B		706	1.89	6.63			184	2.58	13.1
36	H	0.0374	2.8	16.4	all	36	36	B		707	1.97	7.18			279	2.58	13.2
36	I	0.0187	2.8	16.4	all	36	36	B		708	1.85	6.38			404	2.58	13.2
36	K	0.0132	2.8	16.4	all	36	36	B		709	2.06	7.88			487	2.58	13.2
36	L	0.039	2.8	16.4	all	36	36	B		710	1.83	6.24			522	2.58	13.2
36	M	0.0486	2.8	16.4	all	36	36	B		711	1.84	6.29			556	2.58	13.2
36	N	0.0811	2.8	16.4	all	36	36	B		712	1.76	5.82			809	2.58	13.1
36	P	0.0772	2.8	16.4	all	36	36	B		713	1.86	6.42			879	2.58	13.2
36	Q	0.111	2.8	16.4	all	36	36	B		714	2.01	7.47			26	2.59	13.3
36	R	0.0166	2.8	16.4	all	36	36	B		715	1.97	7.15			273	2.59	13.4
36	S	0.0614	2.8	16.4	all	36	36	B		716	2.17	8.73			288	2.59	13.4
36	T	0.058	2.8	16.4	all	36	36	B		717	2.04	7.66			834	2.59	13.3
36	V	0.0368	2.8	16.4	all	36	36	B		718	1.99	7.28			891	2.6	13.5
36	W	0.0157	2.8	16.4	all	36	36	B		719	1.99	7.31			894	2.6	13.5
36	Y	0.0576	2.8	16.4	all	36	36	B		720	2.09	8.08			12	2.61	13.6
37	A	0.0178	2.49	12	all	37	37	B		721	2.17	8.75			63	2.61	13.5
37	C	0.051	2.49	12	all	37	37	B		722	2.05	7.76			97	2.61	13.6
37	D	0.043	2.49	12	all	37	37	B		723	1.73	5.65			127	2.61	13.6
37	E	0.0211	2.49	12	all	37	37	B		724	1.56	4.75			169	2.61	13.5
37	F	0.0273	2.49	12	all	37	37	B		725	2.7	14.8			186	2.61	13.6
37	G	0.0109	2.49	12	all	37	37	B		726	1.93	6.9			298	2.61	13.6
37	H	0.0386	2.49	12	all	37	37	B		727	2	7.37			153	2.62	13.8
37	I	0.0499	2.49	12	all	37	37	B		728	1.87	6.46			173	2.62	13.8
37	K	0.0144	2.49	12	all	37	37	B		729	1.65	5.22			196	2.62	13.7
37	L	0.013	2.49	12	all	37	37	B		730	1.92	6.85			269	2.62	13.8
37	M	0.0274	2.49	12	all	37	37	B		731	1.72	5.61			292	2.62	13.7
37	N	0.127	2.49	12	all	37	37	B		732	2.7	14.9			642	2.62	13.7
37	P	0.0373	2.49	12	all	37	37	B		733	2.04	7.67			271	2.63	13.9
37	Q	0.0318	2.49	12	all	37	37	B		734	1.57	4.8			403	2.63	13.8
37	R	0.321	2.49	12	all	37	37	B		735	1.53	4.63			485	2.63	13.9
37	S	0.0623	2.49	12	all	37	37	B		736	2.02	7.54			885	2.63	13.9
37	T	0.0233	2.49	12	all	37	37	B		737	2.18	8.85			109	2.64	14
37	V	0.0107	2.49	12	all	37	37	B		738	1.76	5.84			138	2.64	14
37	W	0.0284	2.49	12	all	37	37	B		739	2.14	8.47			252	2.64	14
37	Y	0.0441	2.49	12	all	37	37	B		740	1.87	6.48			261	2.64	13.9
38	A	0.0891	2.58	13.2	all	38	38	B		741	1.61	5			17	2.65	14.1
38	C	0.0138	2.58	13.2	all	38	38	B		742	1.61	4.99			85	2.65	14.2
38	D	0.15	2.58	13.2	all	38	38	B		743	2.19	8.92			238	2.65	14.2
38	E	0.191	2.58	13.2	all	38	38	B		744	2.04	7.71			337	2.65	14.2
38	F	0.0119	2.58	13.2	all	38	38	B		745	2	7.37			500	2.65	14.2
38	G	0.0522	2.58	13.2	all	38	38	B		746	2.75	15.6			559	2.65	14.1
38	H	0.0378	2.58	13.2	all	38	38	B		747	2.15	8.61			21	2.66	14.2
38	I	0.0484	2.58	13.2	all	38	38	B		748	1.94	6.99			29	2.66	14.3
38	K	0.0045	2.58	13.2	all	38	38	B		749	2.71	15			94	2.66	14.3
38	L	0.0313	2.58	13.2	all	38	38	B		750	2.54	12.6			163	2.66	14.3
38	M	0.0396	2.58	13.2	all	38	38	B		751	2.81	16.5			388	2.66	14.4
38	N	0.108	2.58	13.2	all	38	38	B		752	2.54	12.7			402	2.66	14.3
38	P	0.0018	2.58	13.2	all	38	38	B		753	2.47	11.9			789	2.66	14.3
38	Q	0.0349	2.58	13.2	all	38	38	B		754	2.2	9.01			15	2.67	14.5
38	R	0.0026	2.58	13.2	all	38	38	B		755	2.08	8.03			74	2.67	14.5
38	S	0.0495	2.58	13.2	all	38	38	B		756	2.53	12.6			280	2.67	14.5
38	T	0.0594	2.58	13.2	all	38	38	B		757	2.06	7.85			629	2.67	14.4
38	V	0.0353	2.58	13.2	all	38	38	B		758	1.9	6.67			72	2.68	14.6
38	W	0.0233	2.58	13.2	all	38	38	B		759	2.07	7.92			128	2.68	14.6
38	Y	0.0152	2.58	13.2	all	38	38	B		760	1.54	4.66			299	2.68	14.6
39	A	0.032	2.72	15.2	all	39	39	B		761	1.65	5.21			822	2.68	14.6
39	C	0.005	2.72	15.2	all	39	39	B		762	2.07	7.92			150	2.69	14.8
39	D	0.107	2.72	15.2	all	39	39	B		763	2.29	9.92			244	2.69	14.8
39	E	0.146	2.72	15.2	all	39	39	B		764	1.96	7.13			262	2.69	14.8
39	F	0.0087	2.72	15.2	all	39	39	B		765	2.38	10.8			421	2.69	14.8
39	G	0.0414	2.72	15.2	all	39	39	B		766	1.99	7.29			863	2.69	14.7
39	H	0.0603	2.72	15.2	all	39	39	B		767	1.76	5.82			46	2.7	14.9
39	I	0.0671	2.72	15.2	all	39	39	B		768	2.12	8.35			95	2.7	14.9
39	K	0.0041	2.72	15.2	all	39	39	B		769	1.64	5.16			108	2.7	14.8
39	L	0.0531	2.72	15.2	all	39	39	B		770	1.56	4.75			135	2.7	14.9
39	M	0.0698	2.72	15.2	all	39	39	B		771	1.79	5.99			154	2.7	14.9
39	N	0.058	2.72	15.2	all	39	39	B		772	1.88	6.57			241	2.7	14.9
39	P	0.0577	2.72	15.2	all	39	39	B		773	1.91	6.77			243	2.7	14.8
39	Q	0.0862	2.72	15.2	all	39	39	B		774	2.1	8.18			245	2.7	14.9
39	R	0.0088	2.72	15.2	all	39	39	B		775	1.54	4.66			419	2.7	14.9
39	S	0.0357	2.72	15.2	all	39	39	B		776	2.29	9.85			725	2.7	14.8
39	T	0.072	2.72	15.2	all	39	39	B		777	2.05	7.77			732	2.7	14.9
39	V	0.0581	2.72	15.2	all	39	39	B		778	1.94	6.95			84	2.71	15.1
39	W	0.0067	2.72	15.2	all	39	39	B		779	2.18	8.86			166	2.71	15
39	Y	0.0216	2.72	15.2	all	39	39	B		780	1.59	4.9			177	2.71	15
40	A	0.426	1.96	7.08	all	40	40	B		781	2.01	7.49			255	2.71	15.1
40	C	0.0129	1.96	7.08	all	40	40	B		782	2.47	11.9			389	2.71	15
40	D	0.0233	1.96	7.08	all	40	40	B		783	2.21	9.14			749	2.71	15
40	E	0.0116	1.96	7.08	all	40	40	B		784	2.12	8.37			792	2.71	15
40	F	0.0141	1.96	7.08	all	40	40	B		785	1.89	6.59			831	2.71	15.1
40	G	0.0126	1.96	7.08	all	40	40	B		786	0.19	1.21			39	2.72	15.2
40	H	0.023	1.96	7.08	all	40	40	B		787	2.89	18			253	2.72	15.2
40	I	0.018	1.96	7.08	all	40	40	B		788	2.37	10.7			385	2.72	15.2
40	K	0.0165	1.96	7.08	all	40	40	B		789	2.66	14.3			445	2.72	15.1
40	L	0.0047	1.96	7.08	all	40	40	B		790	2.76	15.9			526	2.72	15.2
40	M	0.0167	1.96	7.08	all	40	40	B		791	1.65	5.18			678	2.72	15.2
40	N	0.0139	1.96	7.08	all	40	40	B		792	2.71	15			890	2.72	15.1
40	P	0.0254	1.96	7.08	all	40	40	B		793	1.47	4.36			11	2.73	15.3
40	Q	0.0185	1.96	7.08	all	40	40	B		794	1.77	5.86			187	2.73	15.4
40	R	0.005	1.96	7.08	all	40	40	B		795	1.23	3.41			289	2.73	15.4
40	S	0.237	1.96	7.08	all	40	40	B		796	1.25	3.51			442	2.73	15.3
40	T	0.0026	1.96	7.08	all	40	40	B		797	1.16	3.2			880	2.73	15.4
40	V	0.0785	1.96	7.08	all	40	40	B		798	1.24	3.46			23	2.74	15.5
40	W	0.0286	1.96	7.08	all	40	40	B		799	1.41	4.09			129	2.74	15.6
40	Y	0.0117	1.96	7.08	all	40	40	B		800	1.57	4.81			194	2.74	15.5
41	A	0.066	2.38	10.8	all	41	41	B		801	2.09	8.08			391	2.74	15.4
41	C	0.0271	2.38	10.8	all	41	41	B		802	2.54	12.6			406	2.74	15.4
41	D	0.0049	2.38	10.8	all	41	41	B		803	2.34	10.4			502	2.74	15.5
41	E	0.0064	2.38	10.8	all	41	41	B		804	1.57	4.8			527	2.74	15.5
41	F	0.0052	2.38	10.8	all	41	41	B		805	1.08	2.95			567	2.74	15.5
41	G	0.0034	2.38	10.8	all	41	41	B		806	2.09	8.07			681	2.74	15.5
41	H	0.0131	2.38	10.8	all	41	41	B		807	1.82	6.2			697	2.74	15.5
41	I	0.127	2.38	10.8	all	41	41	B		808	2.76	15.7			10	2.75	15.6
41	K	0.208	2.38	10.8	all	41	41	B		809	2.58	13.1			114	2.75	15.6
41	L	0.0178	2.38	10.8	all	41	41	B		810	2.13	8.43			130	2.75	15.7
41	M	0.0204	2.38	10.8	all	41	41	B		811	1.77	5.88			249	2.75	15.6
41	N	0.0059	2.38	10.8	all	41	41	B		812	1.38	3.96			272	2.75	15.7
41	P	0.0037	2.38	10.8	all	41	41	B		813	2.9	18.1			746	2.75	15.6
41	Q	0.121	2.38	10.8	all	41	41	B		814	1.85	6.36			866	2.75	15.6
41	R	0.148	2.38	10.8	all	41	41	B		815	1.18	3.25			424	2.76	15.8
41	S	0.0571	2.38	10.8	all	41	41	B		816	1.39	4			652	2.76	15.8
41	T	0.0779	2.38	10.8	all	41	41	B		817	1.84	6.31			790	2.76	15.9
41	V	0.079	2.38	10.8	all	41	41	B		818	2.07	7.96			808	2.76	15.7
41	W	0.0036	2.38	10.8	all	41	41	B		819	0.901	2.46			48	2.77	16
41	Y	0.005	2.38	10.8	all	41	41	B		820	1.31	3.71			112	2.77	16
42	A	0.0823	2.8	16.5	all	42	42	B		821	2.82	16.8			139	2.77	16
42	C	0.0311	2.8	16.5	all	42	42	B		822	2.68	14.6			700	2.77	15.9
42	D	0.0258	2.8	16.5	all	42	42	B		823	1.23	3.43			101	2.78	16.2
42	E	0.063	2.8	16.5	all	42	42	B		824	2.94	18.8			134	2.78	16.1
42	F	0.0124	2.8	16.5	all	42	42	B		825	2.57	13.1			376	2.78	16.2
42	G	0.0262	2.8	16.5	all	42	42	B		826	1.85	6.33			898	2.78	16.2
42	H	0.0647	2.8	16.5	all	42	42	B		827	2.95	19.1			115	2.79	16.3
42	I	0.064	2.8	16.5	all	42	42	B		828	2.3	9.99			137	2.79	16.3
42	K	0.0283	2.8	16.5	all	42	42	B		829	1.48	4.39			250	2.79	16.3
42	L	0.0653	2.8	16.5	all	42	42	B		830	2.24	9.41			295	2.79	16.3
42	M	0.0517	2.8	16.5	all	42	42	B		831	2.71	15.1			380	2.79	16.3
42	N	0.0751	2.8	16.5	all	42	42	B		832	1.72	5.56			895	2.79	16.3
42	P	0.0006	2.8	16.5	all	42	42	B		833	2.91	18.4			20	2.8	16.4
42	Q	0.0582	2.8	16.5	all	42	42	B		834	2.59	13.3			36	2.8	16.4
42	R	0.103	2.8	16.5	all	42	42	B		835	1.39	4			42	2.8	16.5
42	S	0.0891	2.8	16.5	all	42	42	B		836	2.54	12.6			162	2.8	16.4
42	T	0.0763	2.8	16.5	all	42	42	B		837	2.01	7.49			170	2.8	16.5
42	V	0.0549	2.8	16.5	all	42	42	B		838	2.04	7.66			246	2.8	16.4
42	W	0.0081	2.8	16.5	all	42	42	B		839	1.57	4.79			251	2.8	16.4
42	Y	0.0199	2.8	16.5	all	42	42	B		840	1.37	3.93			258	2.8	16.4
43	A	0.24	2.53	12.6	all	43	43	B		841	2.06	7.85			25	2.81	16.6
43	C	0.12	2.53	12.6	all	43	43	B		842	1.89	6.65			50	2.81	16.6
43	D	0.0141	2.53	12.6	all	43	43	B		843	1.65	5.22			242	2.81	16.5
43	E	0.0413	2.53	12.6	all	43	43	B		844	1.37	3.95			441	2.81	16.6
43	F	0.0232	2.53	12.6	all	43	43	B		845	1.59	4.89			564	2.81	16.6
43	G	0.0146	2.53	12.6	all	43	43	B		846	1.45	4.26			751	2.81	16.5
43	H	0.0417	2.53	12.6	all	43	43	B		847	2.26	9.62			4	2.82	16.8
43	I	0.0184	2.53	12.6	all	43	43	B		848	1.89	6.62			6	2.82	16.8
43	K	0.02	2.53	12.6	all	43	43	B		849	1.74	5.67			105	2.82	16.8
43	L	0.0594	2.53	12.6	all	43	43	B		850	1.55	4.73			644	2.82	16.8
43	M	0.136	2.53	12.6	all	43	43	B		851	1.75	5.75			703	2.82	16.7
43	N	0.0432	2.53	12.6	all	43	43	B		852	2.04	7.71			821	2.82	16.8
43	P	0.0027	2.53	12.6	all	43	43	B		853	1.91	6.74			870	2.82	16.9
43	Q	0.0501	2.53	12.6	all	43	43	B		854	1.74	5.69			373	2.83	16.9
43	R	0.0341	2.53	12.6	all	43	43	B		855	1.68	5.34			640	2.84	17
43	S	0.0638	2.53	12.6	all	43	43	B		856	1.77	5.89			190	2.85	17.2
43	T	0.0017	2.53	12.6	all	43	43	B		857	1.48	4.37			290	2.85	17.3
43	V	0.0282	2.53	12.6	all	43	43	B		858	1.07	2.91			525	2.85	17.3
43	W	0.0099	2.53	12.6	all	43	43	B		859	2.18	8.81			641	2.85	17.3
43	Y	0.037	2.53	12.6	all	43	43	B		860	1.69	5.44			155	2.86	17.4
44	A	0.012	2.03	7.65	all	44	44	B		861	1.38	3.99			287	2.86	17.5
44	C	0.0106	2.03	7.65	all	44	44	B		862	2.05	7.8			313	2.86	17.4
44	D	0.007	2.03	7.65	all	44	44	B		863	2.69	14.7			398	2.86	17.5
44	E	0.0101	2.03	7.65	all	44	44	B		864	2.07	7.89			632	2.86	17.4
44	F	0.187	2.03	7.65	all	44	44	B		865	1.9	6.7			159	2.87	17.6
44	G	0.0055	2.03	7.65	all	44	44	B		866	2.75	15.6			384	2.87	17.6
44	H	0.0166	2.03	7.65	all	44	44	B		867	2.91	18.4			14	2.88	17.7
44	I	0.212	2.03	7.65	all	44	44	B		868	1.85	6.37			18	2.88	17.8
44	K	0.0091	2.03	7.65	all	44	44	B		869	1.87	6.46			45	2.88	17.9
44	L	0.299	2.03	7.65	all	44	44	B		870	2.82	16.9			434	2.88	17.8
44	M	0.112	2.03	7.65	all	44	44	B		871	2.37	10.7			560	2.88	17.7
44	N	0.0076	2.03	7.65	all	44	44	B		872	2.13	8.41			887	2.88	17.9
44	P	0.0029	2.03	7.65	all	44	44	B		873	1.79	6.02			247	2.89	18
44	Q	0.0137	2.03	7.65	all	44	44	B		874	2.16	8.68			276	2.89	18.1
44	R	0.0118	2.03	7.65	all	44	44	B		875	1.91	6.78			297	2.89	18
44	S	0.0023	2.03	7.65	all	44	44	B		876	1.74	5.69			586	2.89	18.1
44	T	0.0047	2.03	7.65	all	44	44	B		877	1.94	6.96			634	2.89	17.9
44	V	0.0529	2.03	7.65	all	44	44	B		878	2.94	19			651	2.89	18.1
44	W	0.012	2.03	7.65	all	44	44	B		879	2.58	13.2			787	2.89	18
44	Y	0.0115	2.03	7.65	all	44	44	B		880	2.73	15.4			813	2.9	18.1
45	A	0.0557	2.88	17.9	all	45	45	B		881	2.95	19.1			896	2.9	18.2
45	C	0.048	2.88	17.9	all	45	45	B		882	1.36	3.89			897	2.9	18.2
45	D	0.0354	2.88	17.9	all	45	45	B		883	2.93	18.8			638	2.91	18.4
45	E	0.0744	2.88	17.9	all	45	45	B		884	2.5	12.1			647	2.91	18.3
45	F	0.0244	2.88	17.9	all	45	45	B		885	2.63	13.9			833	2.91	18.4
45	G	0.0519	2.88	17.9	all	45	45	B		886	2.38	10.8			867	2.91	18.4
45	H	0.0824	2.88	17.9	all	45	45	B		887	2.88	17.9			22	2.92	18.5
45	I	0.049	2.88	17.9	all	45	45	B		888	2.57	13.1			49	2.92	18.5
45	K	0.0786	2.88	17.9	all	45	45	B		889	2.12	8.36			430	2.92	18.6
45	L	0.0619	2.88	17.9	all	45	45	B		890	2.72	15.1			561	2.92	18.5
45	M	0.0513	2.88	17.9	all	45	45	B		891	2.6	13.5			646	2.92	18.6
45	N	0.0697	2.88	17.9	all	45	45	B		892	1.99	7.34			650	2.92	18.6
45	P	0.0006	2.88	17.9	all	45	45	B		893	2.07	7.91			248	2.93	18.8
45	Q	0.0713	2.88	17.9	all	45	45	B		894	2.6	13.5			633	2.93	18.8
45	R	0.0388	2.88	17.9	all	45	45	B		895	2.79	16.3			654	2.93	18.8
45	S	0.0664	2.88	17.9	all	45	45	B		896	2.9	18.2			883	2.93	18.8
45	T	0.0451	2.88	17.9	all	45	45	B		897	2.9	18.2			369	2.94	18.9
45	V	0.044	2.88	17.9	all	45	45	B		898	2.78	16.2			643	2.94	18.9
45	W	0.0126	2.88	17.9	all	45	45	B		899	2.05	7.81			824	2.94	18.8
45	Y	0.0384	2.88	17.9	all	45	45	B		900	1.92	6.79			878	2.94	19
46	A	0.045	2.7	14.9	all	46	46	B		901	1.36	3.88			827	2.95	19.1
46	C	0.0778	2.7	14.9	all	46	46	B		902	1.35	3.85			881	2.95	19.1
46	D	0.124	2.7	14.9	all	46	46	B		903	1.34	3.8			637	2.97	19.4
46	E	0.113	2.7	14.9	all	46	46	B
46	F	0.0211	2.7	14.9	all	46	46	B
46	G	0.0603	2.7	14.9	all	46	46	B
46	H	0.0439	2.7	14.9	all	46	46	B
46	I	0.0323	2.7	14.9	all	46	46	B
46	K	0.0243	2.7	14.9	all	46	46	B
46	L	0.0272	2.7	14.9	all	46	46	B
46	M	0.0314	2.7	14.9	all	46	46	B
46	N	0.081	2.7	14.9	all	46	46	B
46	P	0.0009	2.7	14.9	all	46	46	B
46	Q	0.129	2.7	14.9	all	46	46	B
46	R	0.0139	2.7	14.9	all	46	46	B
46	S	0.0779	2.7	14.9	all	46	46	B
46	T	0.0501	2.7	14.9	all	46	46	B
46	V	0.0322	2.7	14.9	all	46	46	B
46	W	0.0057	2.7	14.9	all	46	46	B
46	Y	0.009	2.7	14.9	all	46	46	B
47	A	0.0551	2.47	11.8	all	47	47	B
47	C	0.0634	2.47	11.8	all	47	47	B
47	D	0.0092	2.47	11.8	all	47	47	B
47	E	0.0125	2.47	11.8	all	47	47	B
47	F	0.0187	2.47	11.8	all	47	47	B
47	G	0.196	2.47	11.8	all	47	47	B
47	H	0.102	2.47	11.8	all	47	47	B
47	I	0.0038	2.47	11.8	all	47	47	B
47	K	0.108	2.47	11.8	all	47	47	B
47	L	0.0175	2.47	11.8	all	47	47	B
47	M	0.0518	2.47	11.8	all	47	47	B
47	N	0.137	2.47	11.8	all	47	47	B
47	P	0.0016	2.47	11.8	all	47	47	B
47	Q	0.0763	2.47	11.8	all	47	47	B
47	R	0.0623	2.47	11.8	all	47	47	B
47	S	0.067	2.47	11.8	all	47	47	B
47	T	0.0037	2.47	11.8	all	47	47	B
47	V	0.0023	2.47	11.8	all	47	47	B
47	W	0.0065	2.47	11.8	all	47	47	B
47	Y	0.0043	2.47	11.8	all	47	47	B
48	A	0.0435	2.77	16	all	48	48	B
48	C	0.135	2.77	16	all	48	48	B
48	D	0.0409	2.77	16	all	48	48	B
48	E	0.0391	2.77	16	all	48	48	B
48	F	0.0778	2.77	16	all	48	48	B
48	G	0.0102	2.77	16	all	48	48	B
48	H	0.0369	2.77	16	all	48	48	B
48	I	0.0439	2.77	16	all	48	48	B
48	K	0.0127	2.77	16	all	48	48	B
48	L	0.0316	2.77	16	all	48	48	B
48	M	0.0386	2.77	16	all	48	48	B
48	N	0.145	2.77	16	all	48	48	B
48	P	0.0464	2.77	16	all	48	48	B
48	Q	0.0263	2.77	16	all	48	48	B
48	R	0.0445	2.77	16	all	48	48	B
48	S	0.0259	2.77	16	all	48	48	B
48	T	0.0911	2.77	16	all	48	48	B
48	V	0.064	2.77	16	all	48	48	B
48	W	0.0088	2.77	16	all	48	48	B
48	Y	0.0375	2.77	16	all	48	48	B
49	A	0.0538	2.92	18.5	all	49	49	B
49	C	0.0467	2.92	18.5	all	49	49	B
49	D	0.0751	2.92	18.5	all	49	49	B
49	E	0.0327	2.92	18.5	all	49	49	B
49	F	0.0747	2.92	18.5	all	49	49	B
49	G	0.0158	2.92	18.5	all	49	49	B
49	H	0.0297	2.92	18.5	all	49	49	B
49	I	0.031	2.92	18.5	all	49	49	B
49	K	0.0501	2.92	18.5	all	49	49	B
49	L	0.0873	2.92	18.5	all	49	49	B
49	M	0.0468	2.92	18.5	all	49	49	B
49	N	0.0508	2.92	18.5	all	49	49	B
49	P	0.0192	2.92	18.5	all	49	49	B
49	Q	0.0334	2.92	18.5	all	49	49	B
49	R	0.0474	2.92	18.5	all	49	49	B
49	S	0.0641	2.92	18.5	all	49	49	B
49	T	0.0491	2.92	18.5	all	49	49	B
49	V	0.0602	2.92	18.5	all	49	49	B
49	W	0.047	2.92	18.5	all	49	49	B
49	Y	0.0852	2.92	18.5	all	49	49	B
50	A	0.0614	2.81	16.6	all	50	50	B
50	C	0.0593	2.81	16.6	all	50	50	B
50	D	0.159	2.81	16.6	all	50	50	B
50	E	0.062	2.81	16.6	all	50	50	B
50	F	0.0404	2.81	16.6	all	50	50	B
50	G	0.0418	2.81	16.6	all	50	50	B
50	H	0.0697	2.81	16.6	all	50	50	B
50	I	0.0221	2.81	16.6	all	50	50	B
50	K	0.0259	2.81	16.6	all	50	50	B
50	L	0.0249	2.81	16.6	all	50	50	B
50	M	0.0389	2.81	16.6	all	50	50	B
50	N	0.0731	2.81	16.6	all	50	50	B
50	P	0.0032	2.81	16.6	all	50	50	B
50	Q	0.0398	2.81	16.6	all	50	50	B
50	R	0.0122	2.81	16.6	all	50	50	B
50	S	0.0606	2.81	16.6	all	50	50	B
50	T	0.0678	2.81	16.6	all	50	50	B
50	V	0.0705	2.81	16.6	all	50	50	B
50	W	0.0342	2.81	16.6	all	50	50	B
50	Y	0.0329	2.81	16.6	all	50	50	B
51	A	0.106	2.51	12.3	all	51	51	B
51	C	0.0553	2.51	12.3	all	51	51	B
51	D	0.0204	2.51	12.3	all	51	51	B
51	E	0.0838	2.51	12.3	all	51	51	B
51	F	0.0107	2.51	12.3	all	51	51	B
51	G	0.133	2.51	12.3	all	51	51	B
51	H	0.0391	2.51	12.3	all	51	51	B
51	I	0.0034	2.51	12.3	all	51	51	B
51	K	0.0362	2.51	12.3	all	51	51	B
51	L	0.0415	2.51	12.3	all	51	51	B
51	M	0.0326	2.51	12.3	all	51	51	B
51	N	0.0516	2.51	12.3	all	51	51	B
51	P	0.0011	2.51	12.3	all	51	51	B
51	Q	0.0307	2.51	12.3	all	51	51	B
51	R	0.0209	2.51	12.3	all	51	51	B
51	S	0.217	2.51	12.3	all	51	51	B
51	T	0.0983	2.51	12.3	all	51	51	B
51	V	0.011	2.51	12.3	all	51	51	B
51	W	0.0041	2.51	12.3	all	51	51	B
51	Y	0.003	2.51	12.3	all	51	51	B
52	A	0.007	1.51	4.52	all	52	52	B
52	C	0.017	1.51	4.52	all	52	52	B
52	D	0.0152	1.51	4.52	all	52	52	B
52	E	0.0106	1.51	4.52	all	52	52	B
52	F	0.0177	1.51	4.52	all	52	52	B
52	G	0.684	1.51	4.52	all	52	52	B
52	H	0.0157	1.51	4.52	all	52	52	B
52	I	0.0193	1.51	4.52	all	52	52	B
52	K	0.0195	1.51	4.52	all	52	52	B
52	L	0.0056	1.51	4.52	all	52	52	B
52	M	0.0198	1.51	4.52	all	52	52	B
52	N	0.0202	1.51	4.52	all	52	52	B
52	P	0.0071	1.51	4.52	all	52	52	B
52	Q	0.0327	1.51	4.52	all	52	52	B
52	R	0.0469	1.51	4.52	all	52	52	B
52	S	0.0061	1.51	4.52	all	52	52	B
52	T	0.0078	1.51	4.52	all	52	52	B
52	V	0.0114	1.51	4.52	all	52	52	B
52	W	0.018	1.51	4.52	all	52	52	B
52	Y	0.0188	1.51	4.52	all	52	52	B
53	A	0.0129	1.86	6.46	all	53	53	B
53	C	0.0116	1.86	6.46	all	53	53	B
53	D	0.0052	1.86	6.46	all	53	53	B
53	E	0.0057	1.86	6.46	all	53	53	B
53	F	0.259	1.86	6.46	all	53	53	B
53	G	0.0025	1.86	6.46	all	53	53	B
53	H	0.28	1.86	6.46	all	53	53	B
53	I	0.0093	1.86	6.46	all	53	53	B
53	K	0.0046	1.86	6.46	all	53	53	B
53	L	0.0026	1.86	6.46	all	53	53	B
53	M	0.0113	1.86	6.46	all	53	53	B
53	N	0.0051	1.86	6.46	all	53	53	B
53	P	0.0009	1.86	6.46	all	53	53	B
53	Q	0.0249	1.86	6.46	all	53	53	B
53	R	0.0014	1.86	6.46	all	53	53	B
53	S	0.0017	1.86	6.46	all	53	53	B
53	T	0.003	1.86	6.46	all	53	53	B
53	V	0.0224	1.86	6.46	all	53	53	B
53	W	0.147	1.86	6.46	all	53	53	B
53	Y	0.189	1.86	6.46	all	53	53	B
54	A	0.238	2.03	7.59	all	54	54	B
54	C	0.114	2.03	7.59	all	54	54	B
54	D	0.0147	2.03	7.59	all	54	54	B
54	E	0.0079	2.03	7.59	all	54	54	B
54	F	0.0057	2.03	7.59	all	54	54	B
54	G	0.0093	2.03	7.59	all	54	54	B
54	H	0.0047	2.03	7.59	all	54	54	B
54	I	0.0056	2.03	7.59	all	54	54	B
54	K	0.0063	2.03	7.59	all	54	54	B
54	L	0.0022	2.03	7.59	all	54	54	B
54	M	0.0068	2.03	7.59	all	54	54	B
54	N	0.0084	2.03	7.59	all	54	54	B
54	P	0.25	2.03	7.59	all	54	54	B
54	Q	0.0066	2.03	7.59	all	54	54	B
54	R	0.0023	2.03	7.59	all	54	54	B
54	S	0.18	2.03	7.59	all	54	54	B
54	T	0.0992	2.03	7.59	all	54	54	B
54	V	0.0226	2.03	7.59	all	54	54	B
54	W	0.0088	2.03	7.59	all	54	54	B
54	Y	0.0063	2.03	7.59	all	54	54	B
55	A	0.0299	1.58	4.87	all	55	55	B
55	C	0.0503	1.58	4.87	all	55	55	B
55	D	0.0074	1.58	4.87	all	55	55	B
55	E	0.0285	1.58	4.87	all	55	55	B
55	F	0.008	1.58	4.87	all	55	55	B
55	G	0.0048	1.58	4.87	all	55	55	B
55	H	0.0088	1.58	4.87	all	55	55	B
55	I	0.0034	1.58	4.87	all	55	55	B
55	K	0.0072	1.58	4.87	all	55	55	B
55	L	0.0026	1.58	4.87	all	55	55	B
55	M	0.0141	1.58	4.87	all	55	55	B
55	N	0.0063	1.58	4.87	all	55	55	B
55	P	0.314	1.58	4.87	all	55	55	B
55	Q	0.008	1.58	4.87	all	55	55	B
55	R	0.0037	1.58	4.87	all	55	55	B
55	S	0.0027	1.58	4.87	all	55	55	B
55	T	0.0116	1.58	4.87	all	55	55	B
55	V	0.472	1.58	4.87	all	55	55	B
55	W	0.0099	1.58	4.87	all	55	55	B
55	Y	0.006	1.58	4.87	all	55	55	B
56	A	0.0086	1.61	4.99	all	56	56	B
56	C	0.0124	1.61	4.99	all	56	56	B
56	D	0.0112	1.61	4.99	all	56	56	B
56	E	0.0213	1.61	4.99	all	56	56	B
56	F	0.0916	1.61	4.99	all	56	56	B
56	G	0.0075	1.61	4.99	all	56	56	B
56	H	0.0081	1.61	4.99	all	56	56	B
56	I	0.017	1.61	4.99	all	56	56	B
56	K	0.02	1.61	4.99	all	56	56	B
56	L	0.0053	1.61	4.99	all	56	56	B
56	M	0.0231	1.61	4.99	all	56	56	B
56	N	0.0116	1.61	4.99	all	56	56	B
56	P	0.0259	1.61	4.99	all	56	56	B
56	Q	0.0135	1.61	4.99	all	56	56	B
56	R	0.0049	1.61	4.99	all	56	56	B
56	S	0.629	1.61	4.99	all	56	56	B
56	T	0.0044	1.61	4.99	all	56	56	B
56	V	0.0075	1.61	4.99	all	56	56	B
56	W	0.02	1.61	4.99	all	56	56	B
56	Y	0.0573	1.61	4.99	all	56	56	B
57	A	0.011	2.02	7.57	all	57	57	B
57	C	0.0856	2.02	7.57	all	57	57	B
57	D	0.0211	2.02	7.57	all	57	57	B
57	E	0.0136	2.02	7.57	all	57	57	B
57	F	0.0206	2.02	7.57	all	57	57	B
57	G	0.0078	2.02	7.57	all	57	57	B
57	H	0.0126	2.02	7.57	all	57	57	B
57	I	0.0183	2.02	7.57	all	57	57	B
57	K	0.0231	2.02	7.57	all	57	57	B
57	L	0.0058	2.02	7.57	all	57	57	B
57	M	0.0152	2.02	7.57	all	57	57	B
57	N	0.0144	2.02	7.57	all	57	57	B
57	P	0.008	2.02	7.57	all	57	57	B
57	Q	0.0519	2.02	7.57	all	57	57	B
57	R	0.486	2.02	7.57	all	57	57	B
57	S	0.102	2.02	7.57	all	57	57	B
57	T	0.0425	2.02	7.57	all	57	57	B
57	V	0.0079	2.02	7.57	all	57	57	B
57	W	0.0334	2.02	7.57	all	57	57	B
57	Y	0.0187	2.02	7.57	all	57	57	B
58	A	0.014	1.49	4.42	all	58	58	B
58	C	0.0139	1.49	4.42	all	58	58	B
58	D	0.0125	1.49	4.42	all	58	58	B
58	E	0.058	1.49	4.42	all	58	58	B
58	F	0.0162	1.49	4.42	all	58	58	B
58	G	0.673	1.49	4.42	all	58	58	B
58	H	0.0104	1.49	4.42	all	58	58	B
58	I	0.0152	1.49	4.42	all	58	58	B
58	K	0.017	1.49	4.42	all	58	58	B
58	L	0.0042	1.49	4.42	all	58	58	B
58	M	0.0192	1.49	4.42	all	58	58	B
58	N	0.0127	1.49	4.42	all	58	58	B
58	P	0.0048	1.49	4.42	all	58	58	B
58	Q	0.0127	1.49	4.42	all	58	58	B
58	R	0.0707	1.49	4.42	all	58	58	B
58	S	0.0064	1.49	4.42	all	58	58	B
58	T	0.0065	1.49	4.42	all	58	58	B
58	V	0.0059	1.49	4.42	all	58	58	B
58	W	0.0143	1.49	4.42	all	58	58	B
58	Y	0.0126	1.49	4.42	all	58	58	B
59	A	0.185	2.15	8.58	all	59	59	B
59	C	0.0865	2.15	8.58	all	59	59	B
59	D	0.0109	2.15	8.58	all	59	59	B
59	E	0.0108	2.15	8.58	all	59	59	B
59	F	0.01	2.15	8.58	all	59	59	B
59	G	0.0134	2.15	8.58	all	59	59	B
59	H	0.0056	2.15	8.58	all	59	59	B
59	I	0.0099	2.15	8.58	all	59	59	B
59	K	0.0095	2.15	8.58	all	59	59	B
59	L	0.003	2.15	8.58	all	59	59	B
59	M	0.0084	2.15	8.58	all	59	59	B
59	N	0.0345	2.15	8.58	all	59	59	B
59	P	0.0057	2.15	8.58	all	59	59	B
59	Q	0.0075	2.15	8.58	all	59	59	B
59	R	0.0044	2.15	8.58	all	59	59	B
59	S	0.247	2.15	8.58	all	59	59	B
59	T	0.141	2.15	8.58	all	59	59	B
59	V	0.181	2.15	8.58	all	59	59	B
59	W	0.008	2.15	8.58	all	59	59	B
59	Y	0.0172	2.15	8.58	all	59	59	B
60	A	0.124	2.43	11.3	all	60	60	B
60	C	0.138	2.43	11.3	all	60	60	B
60	D	0.0145	2.43	11.3	all	60	60	B
60	E	0.0273	2.43	11.3	all	60	60	B
60	F	0.114	2.43	11.3	all	60	60	B
60	G	0.026	2.43	11.3	all	60	60	B
60	H	0.0219	2.43	11.3	all	60	60	B
60	I	0.0177	2.43	11.3	all	60	60	B
60	K	0.0227	2.43	11.3	all	60	60	B
60	L	0.005	2.43	11.3	all	60	60	B
60	M	0.0151	2.43	11.3	all	60	60	B
60	N	0.0286	2.43	11.3	all	60	60	B
60	P	0.0123	2.43	11.3	all	60	60	B
60	Q	0.015	2.43	11.3	all	60	60	B
60	R	0.0042	2.43	11.3	all	60	60	B
60	S	0.261	2.43	11.3	all	60	60	B
60	T	0.0735	2.43	11.3	all	60	60	B
60	V	0.0391	2.43	11.3	all	60	60	B
60	W	0.0101	2.43	11.3	all	60	60	B
60	Y	0.0312	2.43	11.3	all	60	60	B
61	A	0.0416	2	7.43	all	61	61	B
61	C	0.0162	2	7.43	all	61	61	B
61	D	0.0266	2	7.43	all	61	61	B
61	E	0.0274	2	7.43	all	61	61	B
61	F	0.0199	2	7.43	all	61	61	B
61	G	0.0066	2	7.43	all	61	61	B
61	H	0.0349	2	7.43	all	61	61	B
61	I	0.0215	2	7.43	all	61	61	B
61	K	0.507	2	7.43	all	61	61	B
61	L	0.0062	2	7.43	all	61	61	B
61	M	0.02	2	7.43	all	61	61	B
61	N	0.0547	2	7.43	all	61	61	B
61	P	0.0213	2	7.43	all	61	61	B
61	Q	0.0168	2	7.43	all	61	61	B
61	R	0.108	2	7.43	all	61	61	B
61	S	0.0107	2	7.43	all	61	61	B
61	T	0.0148	2	7.43	all	61	61	B
61	V	0.0067	2	7.43	all	61	61	B
61	W	0.0154	2	7.43	all	61	61	B
61	Y	0.023	2	7.43	all	61	61	B
62	A	0.0036	1.64	5.17	all	62	62	B
62	C	0.008	1.64	5.17	all	62	62	B
62	D	0.0078	1.64	5.17	all	62	62	B
62	E	0.0113	1.64	5.17	all	62	62	B
62	F	0.298	1.64	5.17	all	62	62	B
62	G	0.004	1.64	5.17	all	62	62	B
62	H	0.0121	1.64	5.17	all	62	62	B
62	I	0.106	1.64	5.17	all	62	62	B
62	K	0.0076	1.64	5.17	all	62	62	B
62	L	0.436	1.64	5.17	all	62	62	B
62	M	0.0081	1.64	5.17	all	62	62	B
62	N	0.005	1.64	5.17	all	62	62	B
62	P	0.0038	1.64	5.17	all	62	62	B
62	Q	0.0085	1.64	5.17	all	62	62	B
62	R	0.005	1.64	5.17	all	62	62	B
62	S	0.0031	1.64	5.17	all	62	62	B
62	T	0.003	1.64	5.17	all	62	62	B
62	V	0.0546	1.64	5.17	all	62	62	B
62	W	0.0093	1.64	5.17	all	62	62	B
62	Y	0.0063	1.64	5.17	all	62	62	B
63	A	0.178	2.61	13.5	all	63	63	B
63	C	0.0638	2.61	13.5	all	63	63	B
63	D	0.0112	2.61	13.5	all	63	63	B
63	E	0.0766	2.61	13.5	all	63	63	B
63	F	0.0095	2.61	13.5	all	63	63	B
63	G	0.0845	2.61	13.5	all	63	63	B
63	H	0.0053	2.61	13.5	all	63	63	B
63	I	0.0057	2.61	13.5	all	63	63	B
63	K	0.0272	2.61	13.5	all	63	63	B
63	L	0.025	2.61	13.5	all	63	63	B
63	M	0.0872	2.61	13.5	all	63	63	B
63	N	0.0063	2.61	13.5	all	63	63	B
63	P	0.0007	2.61	13.5	all	63	63	B
63	Q	0.107	2.61	13.5	all	63	63	B
63	R	0.0593	2.61	13.5	all	63	63	B
63	S	0.0999	2.61	13.5	all	63	63	B
63	T	0.0505	2.61	13.5	all	63	63	B
63	V	0.054	2.61	13.5	all	63	63	B
63	W	0.0258	2.61	13.5	all	63	63	B
63	Y	0.0226	2.61	13.5	all	63	63	B
64	A	0.0069	1.61	5.03	all	64	64	B
64	C	0.0212	1.61	5.03	all	64	64	B
64	D	0.014	1.61	5.03	all	64	64	B
64	E	0.0143	1.61	5.03	all	64	64	B
64	F	0.097	1.61	5.03	all	64	64	B
64	G	0.0059	1.61	5.03	all	64	64	B
64	H	0.0093	1.61	5.03	all	64	64	B
64	I	0.011	1.61	5.03	all	64	64	B
64	K	0.0111	1.61	5.03	all	64	64	B
64	L	0.0036	1.61	5.03	all	64	64	B
64	M	0.0108	1.61	5.03	all	64	64	B
64	N	0.0097	1.61	5.03	all	64	64	B
64	P	0.0045	1.61	5.03	all	64	64	B
64	Q	0.0102	1.61	5.03	all	64	64	B
64	R	0.0644	1.61	5.03	all	64	64	B
64	S	0.0039	1.61	5.03	all	64	64	B
64	T	0.0056	1.61	5.03	all	64	64	B
64	V	0.0072	1.61	5.03	all	64	64	B
64	W	0.596	1.61	5.03	all	64	64	B
64	Y	0.0936	1.61	5.03	all	64	64	B
65	A	0.0064	1.83	6.21	all	65	65	B
65	C	0.0275	1.83	6.21	all	65	65	B
65	D	0.0149	1.83	6.21	all	65	65	B
65	E	0.0176	1.83	6.21	all	65	65	B
65	F	0.0301	1.83	6.21	all	65	65	B
65	G	0.0067	1.83	6.21	all	65	65	B
65	H	0.0119	1.83	6.21	all	65	65	B
65	I	0.0232	1.83	6.21	all	65	65	B
65	K	0.0136	1.83	6.21	all	65	65	B
65	L	0.429	1.83	6.21	all	65	65	B
65	M	0.299	1.83	6.21	all	65	65	B
65	N	0.0123	1.83	6.21	all	65	65	B
65	P	0.0047	1.83	6.21	all	65	65	B
65	Q	0.0183	1.83	6.21	all	65	65	B
65	R	0.0058	1.83	6.21	all	65	65	B
65	S	0.0288	1.83	6.21	all	65	65	B
65	T	0.0072	1.83	6.21	all	65	65	B
65	V	0.0159	1.83	6.21	all	65	65	B
65	W	0.0108	1.83	6.21	all	65	65	B
65	Y	0.0158	1.83	6.21	all	65	65	B
66	A	0.195	2.11	8.28	all	66	66	B
66	C	0.176	2.11	8.28	all	66	66	B
66	D	0.0111	2.11	8.28	all	66	66	B
66	E	0.0089	2.11	8.28	all	66	66	B
66	F	0.0125	2.11	8.28	all	66	66	B
66	G	0.007	2.11	8.28	all	66	66	B
66	H	0.0121	2.11	8.28	all	66	66	B
66	I	0.0324	2.11	8.28	all	66	66	B
66	K	0.0108	2.11	8.28	all	66	66	B
66	L	0.0058	2.11	8.28	all	66	66	B
66	M	0.0245	2.11	8.28	all	66	66	B
66	N	0.0081	2.11	8.28	all	66	66	B
66	P	0.0029	2.11	8.28	all	66	66	B
66	Q	0.0113	2.11	8.28	all	66	66	B
66	R	0.0031	2.11	8.28	all	66	66	B
66	S	0.0279	2.11	8.28	all	66	66	B
66	T	0.168	2.11	8.28	all	66	66	B
66	V	0.261	2.11	8.28	all	66	66	B
66	W	0.009	2.11	8.28	all	66	66	B
66	Y	0.013	2.11	8.28	all	66	66	B
67	A	0.0079	1.6	4.96	all	67	67	B
67	C	0.0182	1.6	4.96	all	67	67	B
67	D	0.0459	1.6	4.96	all	67	67	B
67	E	0.433	1.6	4.96	all	67	67	B
67	F	0.0129	1.6	4.96	all	67	67	B
67	G	0.0018	1.6	4.96	all	67	67	B
67	H	0.0109	1.6	4.96	all	67	67	B
67	I	0.0127	1.6	4.96	all	67	67	B
67	K	0.36	1.6	4.96	all	67	67	B
67	L	0.0033	1.6	4.96	all	67	67	B
67	M	0.0135	1.6	4.96	all	67	67	B
67	N	0.0065	1.6	4.96	all	67	67	B
67	P	0.0028	1.6	4.96	all	67	67	B
67	Q	0.0102	1.6	4.96	all	67	67	B
67	R	0.0112	1.6	4.96	all	67	67	B
67	S	0.0091	1.6	4.96	all	67	67	B
67	T	0.0041	1.6	4.96	all	67	67	B
67	V	0.016	1.6	4.96	all	67	67	B
67	W	0.011	1.6	4.96	all	67	67	B
67	Y	0.0089	1.6	4.96	all	67	67	B
68	A	0.0087	1.75	5.74	all	68	68	B
68	C	0.0167	1.75	5.74	all	68	68	B
68	D	0.0171	1.75	5.74	all	68	68	B
68	E	0.0208	1.75	5.74	all	68	68	B
68	F	0.0154	1.75	5.74	all	68	68	B
68	G	0.0818	1.75	5.74	all	68	68	B
68	H	0.0095	1.75	5.74	all	68	68	B
68	I	0.0509	1.75	5.74	all	68	68	B
68	K	0.0365	1.75	5.74	all	68	68	B
68	L	0.005	1.75	5.74	all	68	68	B
68	M	0.0169	1.75	5.74	all	68	68	B
68	N	0.0114	1.75	5.74	all	68	68	B
68	P	0.0057	1.75	5.74	all	68	68	B
68	Q	0.0166	1.75	5.74	all	68	68	B
68	R	0.593	1.75	5.74	all	68	68	B
68	S	0.0488	1.75	5.74	all	68	68	B
68	T	0.0066	1.75	5.74	all	68	68	B
68	V	0.0093	1.75	5.74	all	68	68	B
68	W	0.016	1.75	5.74	all	68	68	B
68	Y	0.0132	1.75	5.74	all	68	68	B
69	A	0.114	1.61	4.99	all	69	69	B
69	C	0.0108	1.61	4.99	all	69	69	B
69	D	0.0904	1.61	4.99	all	69	69	B
69	E	0.005	1.61	4.99	all	69	69	B
69	F	0.0078	1.61	4.99	all	69	69	B
69	G	0.584	1.61	4.99	all	69	69	B
69	H	0.0036	1.61	4.99	all	69	69	B
69	I	0.0059	1.61	4.99	all	69	69	B
69	K	0.0074	1.61	4.99	all	69	69	B
69	L	0.0022	1.61	4.99	all	69	69	B
69	M	0.0079	1.61	4.99	all	69	69	B
69	N	0.0634	1.61	4.99	all	69	69	B
69	P	0.0017	1.61	4.99	all	69	69	B
69	Q	0.0172	1.61	4.99	all	69	69	B
69	R	0.0185	1.61	4.99	all	69	69	B
69	S	0.0302	1.61	4.99	all	69	69	B
69	T	0.0025	1.61	4.99	all	69	69	B
69	V	0.0122	1.61	4.99	all	69	69	B
69	W	0.009	1.61	4.99	all	69	69	B
69	Y	0.0061	1.61	4.99	all	69	69	B
70	A	0.0021	1.95	7.01	all	70	70	B
70	C	0.002	1.95	7.01	all	70	70	B
70	D	0.0041	1.95	7.01	all	70	70	B
70	E	0.0057	1.95	7.01	all	70	70	B
70	F	0.195	1.95	7.01	all	70	70	B
70	G	0.0045	1.95	7.01	all	70	70	B
70	H	0.0622	1.95	7.01	all	70	70	B
70	I	0.0598	1.95	7.01	all	70	70	B
70	K	0.0037	1.95	7.01	all	70	70	B
70	L	0.275	1.95	7.01	all	70	70	B
70	M	0.16	1.95	7.01	all	70	70	B
70	N	0.0052	1.95	7.01	all	70	70	B
70	P	0.001	1.95	7.01	all	70	70	B
70	Q	0.0033	1.95	7.01	all	70	70	B
70	R	0.0018	1.95	7.01	all	70	70	B
70	S	0.0013	1.95	7.01	all	70	70	B
70	T	0.0018	1.95	7.01	all	70	70	B
70	V	0.0057	1.95	7.01	all	70	70	B
70	W	0.0259	1.95	7.01	all	70	70	B
70	Y	0.18	1.95	7.01	all	70	70	B
71	A	0.0267	2.07	7.92	all	71	71	B
71	C	0.347	2.07	7.92	all	71	71	B
71	D	0.0077	2.07	7.92	all	71	71	B
71	E	0.0082	2.07	7.92	all	71	71	B
71	F	0.0649	2.07	7.92	all	71	71	B
71	G	0.0036	2.07	7.92	all	71	71	B
71	H	0.0042	2.07	7.92	all	71	71	B
71	I	0.0795	2.07	7.92	all	71	71	B
71	K	0.0072	2.07	7.92	all	71	71	B
71	L	0.175	2.07	7.92	all	71	71	B
71	M	0.118	2.07	7.92	all	71	71	B
71	N	0.0052	2.07	7.92	all	71	71	B
71	P	0.0012	2.07	7.92	all	71	71	B
71	Q	0.0043	2.07	7.92	all	71	71	B
71	R	0.0075	2.07	7.92	all	71	71	B
71	S	0.0023	2.07	7.92	all	71	71	B
71	T	0.0442	2.07	7.92	all	71	71	B
71	V	0.08	2.07	7.92	all	71	71	B
71	W	0.0061	2.07	7.92	all	71	71	B
71	Y	0.0067	2.07	7.92	all	71	71	B
72	A	0.0258	2.68	14.6	all	72	72	B
72	C	0.0476	2.68	14.6	all	72	72	B
72	D	0.139	2.68	14.6	all	72	72	B
72	E	0.142	2.68	14.6	all	72	72	B
72	F	0.03	2.68	14.6	all	72	72	B
72	G	0.0551	2.68	14.6	all	72	72	B
72	H	0.16	2.68	14.6	all	72	72	B
72	I	0.0195	2.68	14.6	all	72	72	B
72	K	0.0063	2.68	14.6	all	72	72	B
72	L	0.0455	2.68	14.6	all	72	72	B
72	M	0.04	2.68	14.6	all	72	72	B
72	N	0.0306	2.68	14.6	all	72	72	B
72	P	0.0067	2.68	14.6	all	72	72	B
72	Q	0.0577	2.68	14.6	all	72	72	B
72	R	0.0109	2.68	14.6	all	72	72	B
72	S	0.0491	2.68	14.6	all	72	72	B
72	T	0.0278	2.68	14.6	all	72	72	B
72	V	0.0253	2.68	14.6	all	72	72	B
72	W	0.0433	2.68	14.6	all	72	72	B
72	Y	0.0386	2.68	14.6	all	72	72	B
73	A	0.0146	2.47	11.8	all	73	73	B
73	C	0.075	2.47	11.8	all	73	73	B
73	D	0.0329	2.47	11.8	all	73	73	B
73	E	0.0232	2.47	11.8	all	73	73	B
73	F	0.0391	2.47	11.8	all	73	73	B
73	G	0.009	2.47	11.8	all	73	73	B
73	H	0.0576	2.47	11.8	all	73	73	B
73	I	0.0346	2.47	11.8	all	73	73	B
73	K	0.0249	2.47	11.8	all	73	73	B
73	L	0.0218	2.47	11.8	all	73	73	B
73	M	0.0587	2.47	11.8	all	73	73	B
73	N	0.0331	2.47	11.8	all	73	73	B
73	P	0.321	2.47	11.8	all	73	73	B
73	Q	0.0785	2.47	11.8	all	73	73	B
73	R	0.0087	2.47	11.8	all	73	73	B
73	S	0.0051	2.47	11.8	all	73	73	B
73	T	0.0904	2.47	11.8	all	73	73	B
73	V	0.0121	2.47	11.8	all	73	73	B
73	W	0.0165	2.47	11.8	all	73	73	B
73	Y	0.0428	2.47	11.8	all	73	73	B
74	A	0.0214	2.67	14.5	all	74	74	B
74	C	0.075	2.67	14.5	all	74	74	B
74	D	0.0038	2.67	14.5	all	74	74	B
74	E	0.0719	2.67	14.5	all	74	74	B
74	F	0.111	2.67	14.5	all	74	74	B
74	G	0.0405	2.67	14.5	all	74	74	B
74	H	0.0603	2.67	14.5	all	74	74	B
74	I	0.0756	2.67	14.5	all	74	74	B
74	K	0.0038	2.67	14.5	all	74	74	B
74	L	0.0925	2.67	14.5	all	74	74	B
74	M	0.102	2.67	14.5	all	74	74	B
74	N	0.0322	2.67	14.5	all	74	74	B
74	P	0.0021	2.67	14.5	all	74	74	B
74	Q	0.0279	2.67	14.5	all	74	74	B
74	R	0.0022	2.67	14.5	all	74	74	B
74	S	0.0307	2.67	14.5	all	74	74	B
74	T	0.0331	2.67	14.5	all	74	74	B
74	V	0.0814	2.67	14.5	all	74	74	B
74	W	0.0145	2.67	14.5	all	74	74	B
74	Y	0.118	2.67	14.5	all	74	74	B
75	A	0.0082	1.58	4.87	all	75	75	B
75	C	0.0226	1.58	4.87	all	75	75	B
75	D	0.0219	1.58	4.87	all	75	75	B
75	E	0.0061	1.58	4.87	all	75	75	B
75	F	0.0174	1.58	4.87	all	75	75	B
75	G	0.66	1.58	4.87	all	75	75	B
75	H	0.0166	1.58	4.87	all	75	75	B
75	I	0.0262	1.58	4.87	all	75	75	B
75	K	0.0232	1.58	4.87	all	75	75	B
75	L	0.0071	1.58	4.87	all	75	75	B
75	M	0.0196	1.58	4.87	all	75	75	B
75	N	0.0174	1.58	4.87	all	75	75	B
75	P	0.0071	1.58	4.87	all	75	75	B
75	Q	0.0198	1.58	4.87	all	75	75	B
75	R	0.0195	1.58	4.87	all	75	75	B
75	S	0.0074	1.58	4.87	all	75	75	B
75	T	0.0083	1.58	4.87	all	75	75	B
75	V	0.012	1.58	4.87	all	75	75	B
75	W	0.0596	1.58	4.87	all	75	75	B
75	Y	0.02	1.58	4.87	all	75	75	B
76	A	0.0494	2.46	11.8	all	76	76	B
76	C	0.0455	2.46	11.8	all	76	76	B
76	D	0.0048	2.46	11.8	all	76	76	B
76	E	0.0019	2.46	11.8	all	76	76	B
76	F	0.0593	2.46	11.8	all	76	76	B
76	G	0.0033	2.46	11.8	all	76	76	B
76	H	0.213	2.46	11.8	all	76	76	B
76	I	0.0113	2.46	11.8	all	76	76	B
76	K	0.0992	2.46	11.8	all	76	76	B
76	L	0.0529	2.46	11.8	all	76	76	B
76	M	0.0233	2.46	11.8	all	76	76	B
76	N	0.0047	2.46	11.8	all	76	76	B
76	P	0.0019	2.46	11.8	all	76	76	B
76	Q	0.0266	2.46	11.8	all	76	76	B
76	R	0.147	2.46	11.8	all	76	76	B
76	S	0.0449	2.46	11.8	all	76	76	B
76	T	0.0298	2.46	11.8	all	76	76	B
76	V	0.0353	2.46	11.8	all	76	76	B
76	W	0.0115	2.46	11.8	all	76	76	B
76	Y	0.135	2.46	11.8	all	76	76	B
77	A	0.0127	2.03	7.64	all	77	77	B
77	C	0.262	2.03	7.64	all	77	77	B
77	D	0.0127	2.03	7.64	all	77	77	B
77	E	0.019	2.03	7.64	all	77	77	B
77	F	0.012	2.03	7.64	all	77	77	B
77	G	0.015	2.03	7.64	all	77	77	B
77	H	0.0078	2.03	7.64	all	77	77	B
77	I	0.036	2.03	7.64	all	77	77	B
77	K	0.0134	2.03	7.64	all	77	77	B
77	L	0.0654	2.03	7.64	all	77	77	B
77	M	0.0116	2.03	7.64	all	77	77	B
77	N	0.0069	2.03	7.64	all	77	77	B
77	P	0.004	2.03	7.64	all	77	77	B
77	Q	0.009	2.03	7.64	all	77	77	B
77	R	0.0048	2.03	7.64	all	77	77	B
77	S	0.0037	2.03	7.64	all	77	77	B
77	T	0.245	2.03	7.64	all	77	77	B
77	V	0.235	2.03	7.64	all	77	77	B
77	W	0.017	2.03	7.64	all	77	77	B
77	Y	0.0072	2.03	7.64	all	77	77	B
78	A	0.0231	2.22	9.19	all	78	78	B
78	C	0.19	2.22	9.19	all	78	78	B
78	D	0.0178	2.22	9.19	all	78	78	B
78	E	0.0065	2.22	9.19	all	78	78	B
78	F	0.0255	2.22	9.19	all	78	78	B
78	G	0.0049	2.22	9.19	all	78	78	B
78	H	0.0059	2.22	9.19	all	78	78	B
78	I	0.213	2.22	9.19	all	78	78	B
78	K	0.0103	2.22	9.19	all	78	78	B
78	L	0.0652	2.22	9.19	all	78	78	B
78	M	0.122	2.22	9.19	all	78	78	B
78	N	0.0051	2.22	9.19	all	78	78	B
78	P	0.0027	2.22	9.19	all	78	78	B
78	Q	0.0074	2.22	9.19	all	78	78	B
78	R	0.0028	2.22	9.19	all	78	78	B
78	S	0.0024	2.22	9.19	all	78	78	B
78	T	0.0557	2.22	9.19	all	78	78	B
78	V	0.193	2.22	9.19	all	78	78	B
78	W	0.0062	2.22	9.19	all	78	78	B
78	Y	0.0402	2.22	9.19	all	78	78	B
79	A	0.0086	1.43	4.18	all	79	79	B
79	C	0.02	1.43	4.18	all	79	79	B
79	D	0.697	1.43	4.18	all	79	79	B
79	E	0.0306	1.43	4.18	all	79	79	B
79	F	0.021	1.43	4.18	all	79	79	B
79	G	0.0024	1.43	4.18	all	79	79	B
79	H	0.0105	1.43	4.18	all	79	79	B
79	I	0.019	1.43	4.18	all	79	79	B
79	K	0.0244	1.43	4.18	all	79	79	B
79	L	0.0076	1.43	4.18	all	79	79	B
79	M	0.0211	1.43	4.18	all	79	79	B
79	N	0.0558	1.43	4.18	all	79	79	B
79	P	0.0057	1.43	4.18	all	79	79	B
79	Q	0.0213	1.43	4.18	all	79	79	B
79	R	0.0061	1.43	4.18	all	79	79	B
79	S	0.0056	1.43	4.18	all	79	79	B
79	T	0.0062	1.43	4.18	all	79	79	B
79	V	0.0075	1.43	4.18	all	79	79	B
79	W	0.0169	1.43	4.18	all	79	79	B
79	Y	0.0128	1.43	4.18	all	79	79	B
80	A	0.0048	1.74	5.72	all	80	80	B
80	C	0.0126	1.74	5.72	all	80	80	B
80	D	0.0108	1.74	5.72	all	80	80	B
80	E	0.0121	1.74	5.72	all	80	80	B
80	F	0.035	1.74	5.72	all	80	80	B
80	G	0.0056	1.74	5.72	all	80	80	B
80	H	0.0337	1.74	5.72	all	80	80	B
80	I	0.28	1.74	5.72	all	80	80	B
80	K	0.0142	1.74	5.72	all	80	80	B
80	L	0.452	1.74	5.72	all	80	80	B
80	M	0.0648	1.74	5.72	all	80	80	B
80	N	0.0095	1.74	5.72	all	80	80	B
80	P	0.0061	1.74	5.72	all	80	80	B
80	Q	0.0118	1.74	5.72	all	80	80	B
80	R	0.0025	1.74	5.72	all	80	80	B
80	S	0.0032	1.74	5.72	all	80	80	B
80	T	0.0038	1.74	5.72	all	80	80	B
80	V	0.0124	1.74	5.72	all	80	80	B
80	W	0.0136	1.74	5.72	all	80	80	B
80	Y	0.0118	1.74	5.72	all	80	80	B
81	A	0.0124	1.6	4.97	all	81	81	B
81	C	0.0488	1.6	4.97	all	81	81	B
81	D	0.0166	1.6	4.97	all	81	81	B
81	E	0.0563	1.6	4.97	all	81	81	B
81	F	0.0165	1.6	4.97	all	81	81	B
81	G	0.648	1.6	4.97	all	81	81	B
81	H	0.0147	1.6	4.97	all	81	81	B
81	I	0.0144	1.6	4.97	all	81	81	B
81	K	0.0221	1.6	4.97	all	81	81	B
81	L	0.0052	1.6	4.97	all	81	81	B
81	M	0.02	1.6	4.97	all	81	81	B
81	N	0.0159	1.6	4.97	all	81	81	B
81	P	0.007	1.6	4.97	all	81	81	B
81	Q	0.0225	1.6	4.97	all	81	81	B
81	R	0.0051	1.6	4.97	all	81	81	B
81	S	0.0061	1.6	4.97	all	81	81	B
81	T	0.0097	1.6	4.97	all	81	81	B
81	V	0.0069	1.6	4.97	all	81	81	B
81	W	0.0366	1.6	4.97	all	81	81	B
81	Y	0.0155	1.6	4.97	all	81	81	B
82	A	0.295	1.64	5.15	all	82	82	B
82	C	0.433	1.64	5.15	all	82	82	B
82	D	0.0077	1.64	5.15	all	82	82	B
82	E	0.0098	1.64	5.15	all	82	82	B
82	F	0.0053	1.64	5.15	all	82	82	B
82	G	0.0036	1.64	5.15	all	82	82	B
82	H	0.0074	1.64	5.15	all	82	82	B
82	I	0.0079	1.64	5.15	all	82	82	B
82	K	0.0084	1.64	5.15	all	82	82	B
82	L	0.002	1.64	5.15	all	82	82	B
82	M	0.0075	1.64	5.15	all	82	82	B
82	N	0.0073	1.64	5.15	all	82	82	B
82	P	0.0024	1.64	5.15	all	82	82	B
82	Q	0.0073	1.64	5.15	all	82	82	B
82	R	0.0031	1.64	5.15	all	82	82	B
82	S	0.122	1.64	5.15	all	82	82	B
82	T	0.0257	1.64	5.15	all	82	82	B
82	V	0.0034	1.64	5.15	all	82	82	B
82	W	0.0054	1.64	5.15	all	82	82	B
82	Y	0.0359	1.64	5.15	all	82	82	B
83	A	0.0069	1.38	3.96	all	83	83	B
83	C	0.056	1.38	3.96	all	83	83	B
83	D	0.0056	1.38	3.96	all	83	83	B
83	E	0.0206	1.38	3.96	all	83	83	B
83	F	0.0178	1.38	3.96	all	83	83	B
83	G	0.713	1.38	3.96	all	83	83	B
83	H	0.0115	1.38	3.96	all	83	83	B
83	I	0.0146	1.38	3.96	all	83	83	B
83	K	0.0215	1.38	3.96	all	83	83	B
83	L	0.0065	1.38	3.96	all	83	83	B
83	M	0.022	1.38	3.96	all	83	83	B
83	N	0.0099	1.38	3.96	all	83	83	B
83	P	0.0058	1.38	3.96	all	83	83	B
83	Q	0.0195	1.38	3.96	all	83	83	B
83	R	0.0047	1.38	3.96	all	83	83	B
83	S	0.0038	1.38	3.96	all	83	83	B
83	T	0.0059	1.38	3.96	all	83	83	B
83	V	0.0161	1.38	3.96	all	83	83	B
83	W	0.0254	1.38	3.96	all	83	83	B
83	Y	0.0131	1.38	3.96	all	83	83	B
84	A	0.017	2.71	15.1	all	84	84	B
84	C	0.03	2.71	15.1	all	84	84	B
84	D	0.0454	2.71	15.1	all	84	84	B
84	E	0.0261	2.71	15.1	all	84	84	B
84	F	0.0399	2.71	15.1	all	84	84	B
84	G	0.0521	2.71	15.1	all	84	84	B
84	H	0.0985	2.71	15.1	all	84	84	B
84	I	0.109	2.71	15.1	all	84	84	B
84	K	0.0357	2.71	15.1	all	84	84	B
84	L	0.021	2.71	15.1	all	84	84	B
84	M	0.065	2.71	15.1	all	84	84	B
84	N	0.0211	2.71	15.1	all	84	84	B
84	P	0.0903	2.71	15.1	all	84	84	B
84	Q	0.0512	2.71	15.1	all	84	84	B
84	R	0.188	2.71	15.1	all	84	84	B
84	S	0.0069	2.71	15.1	all	84	84	B
84	T	0.0309	2.71	15.1	all	84	84	B
84	V	0.0152	2.71	15.1	all	84	84	B
84	W	0.0282	2.71	15.1	all	84	84	B
84	Y	0.0283	2.71	15.1	all	84	84	B
85	A	0.011	2.65	14.2	all	85	85	B
85	C	0.0478	2.65	14.2	all	85	85	B
85	D	0.0356	2.65	14.2	all	85	85	B
85	E	0.0069	2.65	14.2	all	85	85	B
85	F	0.0541	2.65	14.2	all	85	85	B
85	G	0.167	2.65	14.2	all	85	85	B
85	H	0.136	2.65	14.2	all	85	85	B
85	I	0.0819	2.65	14.2	all	85	85	B
85	K	0.0238	2.65	14.2	all	85	85	B
85	L	0.0182	2.65	14.2	all	85	85	B
85	M	0.0342	2.65	14.2	all	85	85	B
85	N	0.098	2.65	14.2	all	85	85	B
85	P	0.0177	2.65	14.2	all	85	85	B
85	Q	0.0674	2.65	14.2	all	85	85	B
85	R	0.0035	2.65	14.2	all	85	85	B
85	S	0.0248	2.65	14.2	all	85	85	B
85	T	0.0259	2.65	14.2	all	85	85	B
85	V	0.0239	2.65	14.2	all	85	85	B
85	W	0.0244	2.65	14.2	all	85	85	B
85	Y	0.098	2.65	14.2	all	85	85	B
86	A	0.0159	1.68	5.39	all	86	86	B
86	C	0.0174	1.68	5.39	all	86	86	B
86	D	0.0268	1.68	5.39	all	86	86	B
86	E	0.0462	1.68	5.39	all	86	86	B
86	F	0.0181	1.68	5.39	all	86	86	B
86	G	0.627	1.68	5.39	all	86	86	B
86	H	0.0089	1.68	5.39	all	86	86	B
86	I	0.0239	1.68	5.39	all	86	86	B
86	K	0.0408	1.68	5.39	all	86	86	B
86	L	0.0063	1.68	5.39	all	86	86	B
86	M	0.0378	1.68	5.39	all	86	86	B
86	N	0.0215	1.68	5.39	all	86	86	B
86	P	0.0034	1.68	5.39	all	86	86	B
86	Q	0.0246	1.68	5.39	all	86	86	B
86	R	0.0062	1.68	5.39	all	86	86	B
86	S	0.0037	1.68	5.39	all	86	86	B
86	T	0.0073	1.68	5.39	all	86	86	B
86	V	0.0212	1.68	5.39	all	86	86	B
86	W	0.0283	1.68	5.39	all	86	86	B
86	Y	0.0147	1.68	5.39	all	86	86	B
87	A	0.0117	1.77	5.86	all	87	87	B
87	C	0.0469	1.77	5.86	all	87	87	B
87	D	0.0302	1.77	5.86	all	87	87	B
87	E	0.0368	1.77	5.86	all	87	87	B
87	F	0.0284	1.77	5.86	all	87	87	B
87	G	0.0164	1.77	5.86	all	87	87	B
87	H	0.0176	1.77	5.86	all	87	87	B
87	I	0.0321	1.77	5.86	all	87	87	B
87	K	0.0312	1.77	5.86	all	87	87	B
87	L	0.0061	1.77	5.86	all	87	87	B
87	M	0.0246	1.77	5.86	all	87	87	B
87	N	0.0258	1.77	5.86	all	87	87	B
87	P	0.0057	1.77	5.86	all	87	87	B
87	Q	0.0176	1.77	5.86	all	87	87	B
87	R	0.0024	1.77	5.86	all	87	87	B
87	S	0.0077	1.77	5.86	all	87	87	B
87	T	0.0108	1.77	5.86	all	87	87	B
87	V	0.0153	1.77	5.86	all	87	87	B
87	W	0.604	1.77	5.86	all	87	87	B
87	Y	0.0284	1.77	5.86	all	87	87	B
88	A	0.228	1.87	6.48	all	88	88	B
88	C	0.229	1.87	6.48	all	88	88	B
88	D	0.0056	1.87	6.48	all	88	88	B
88	E	0.0089	1.87	6.48	all	88	88	B
88	F	0.0063	1.87	6.48	all	88	88	B
88	G	0.121	1.87	6.48	all	88	88	B
88	H	0.0038	1.87	6.48	all	88	88	B
88	I	0.0044	1.87	6.48	all	88	88	B
88	K	0.0104	1.87	6.48	all	88	88	B
88	L	0.0021	1.87	6.48	all	88	88	B
88	M	0.0083	1.87	6.48	all	88	88	B
88	N	0.0124	1.87	6.48	all	88	88	B
88	P	0.0011	1.87	6.48	all	88	88	B
88	Q	0.008	1.87	6.48	all	88	88	B
88	R	0.0041	1.87	6.48	all	88	88	B
88	S	0.294	1.87	6.48	all	88	88	B
88	T	0.0335	1.87	6.48	all	88	88	B
88	V	0.0042	1.87	6.48	all	88	88	B
88	W	0.0081	1.87	6.48	all	88	88	B
88	Y	0.0058	1.87	6.48	all	88	88	B
89	A	0.0022	1.62	5.07	all	89	89	B
89	C	0.0515	1.62	5.07	all	89	89	B
89	D	0.0083	1.62	5.07	all	89	89	B
89	E	0.0051	1.62	5.07	all	89	89	B
89	F	0.0882	1.62	5.07	all	89	89	B
89	G	0.0021	1.62	5.07	all	89	89	B
89	H	0.0115	1.62	5.07	all	89	89	B
89	I	0.0039	1.62	5.07	all	89	89	B
89	K	0.0051	1.62	5.07	all	89	89	B
89	L	0.0051	1.62	5.07	all	89	89	B
89	M	0.0051	1.62	5.07	all	89	89	B
89	N	0.0066	1.62	5.07	all	89	89	B
89	P	0.0027	1.62	5.07	all	89	89	B
89	Q	0.439	1.62	5.07	all	89	89	B
89	R	0.0015	1.62	5.07	all	89	89	B
89	S	0.0012	1.62	5.07	all	89	89	B
89	T	0.002	1.62	5.07	all	89	89	B
89	V	0.0022	1.62	5.07	all	89	89	B
89	W	0.0794	1.62	5.07	all	89	89	B
89	Y	0.277	1.62	5.07	all	89	89	B
90	A	0.0081	2.14	8.54	all	90	90	B
90	C	0.0326	2.14	8.54	all	90	90	B
90	D	0.0529	2.14	8.54	all	90	90	B
90	E	0.0298	2.14	8.54	all	90	90	B
90	F	0.105	2.14	8.54	all	90	90	B
90	G	0.0066	2.14	8.54	all	90	90	B
90	H	0.0196	2.14	8.54	all	90	90	B
90	I	0.0129	2.14	8.54	all	90	90	B
90	K	0.0251	2.14	8.54	all	90	90	B
90	L	0.055	2.14	8.54	all	90	90	B
90	M	0.0281	2.14	8.54	all	90	90	B
90	N	0.0123	2.14	8.54	all	90	90	B
90	P	0.0043	2.14	8.54	all	90	90	B
90	Q	0.0269	2.14	8.54	all	90	90	B
90	R	0.006	2.14	8.54	all	90	90	B
90	S	0.0135	2.14	8.54	all	90	90	B
90	T	0.0057	2.14	8.54	all	90	90	B
90	V	0.0402	2.14	8.54	all	90	90	B
90	W	0.0755	2.14	8.54	all	90	90	B
90	Y	0.44	2.14	8.54	all	90	90	B
91	A	0.116	2.21	9.11	all	91	91	B
91	C	0.0701	2.21	9.11	all	91	91	B
91	D	0.002	2.21	9.11	all	91	91	B
91	E	0.003	2.21	9.11	all	91	91	B
91	F	0.0032	2.21	9.11	all	91	91	B
91	G	0.0191	2.21	9.11	all	91	91	B
91	H	0.0019	2.21	9.11	all	91	91	B
91	I	0.165	2.21	9.11	all	91	91	B
91	K	0.0038	2.21	9.11	all	91	91	B
91	L	0.0566	2.21	9.11	all	91	91	B
91	M	0.164	2.21	9.11	all	91	91	B
91	N	0.002	2.21	9.11	all	91	91	B
91	P	0.0006	2.21	9.11	all	91	91	B
91	Q	0.0028	2.21	9.11	all	91	91	B
91	R	0.0009	2.21	9.11	all	91	91	B
91	S	0.129	2.21	9.11	all	91	91	B
91	T	0.128	2.21	9.11	all	91	91	B
91	V	0.126	2.21	9.11	all	91	91	B
91	W	0.0031	2.21	9.11	all	91	91	B
91	Y	0.0022	2.21	9.11	all	91	91	B
92	A	0.519	1.77	5.89	all	92	92	B
92	C	0.101	1.77	5.89	all	92	92	B
92	D	0.0056	1.77	5.89	all	92	92	B
92	E	0.016	1.77	5.89	all	92	92	B
92	F	0.0114	1.77	5.89	all	92	92	B
92	G	0.156	1.77	5.89	all	92	92	B
92	H	0.0057	1.77	5.89	all	92	92	B
92	I	0.0131	1.77	5.89	all	92	92	B
92	K	0.0169	1.77	5.89	all	92	92	B
92	L	0.0038	1.77	5.89	all	92	92	B
92	M	0.0208	1.77	5.89	all	92	92	B
92	N	0.0097	1.77	5.89	all	92	92	B
92	P	0.0041	1.77	5.89	all	92	92	B
92	Q	0.0127	1.77	5.89	all	92	92	B
92	R	0.0033	1.77	5.89	all	92	92	B
92	S	0.0436	1.77	5.89	all	92	92	B
92	T	0.0014	1.77	5.89	all	92	92	B
92	V	0.0237	1.77	5.89	all	92	92	B
92	W	0.0202	1.77	5.89	all	92	92	B
92	Y	0.0122	1.77	5.89	all	92	92	B
93	A	0.109	2.06	7.83	all	93	93	B
93	C	0.0689	2.06	7.83	all	93	93	B
93	D	0.0031	2.06	7.83	all	93	93	B
93	E	0.0061	2.06	7.83	all	93	93	B
93	F	0.003	2.06	7.83	all	93	93	B
93	G	0.144	2.06	7.83	all	93	93	B
93	H	0.0467	2.06	7.83	all	93	93	B
93	I	0.0152	2.06	7.83	all	93	93	B
93	K	0.0049	2.06	7.83	all	93	93	B
93	L	0.0011	2.06	7.83	all	93	93	B
93	M	0.0106	2.06	7.83	all	93	93	B
93	N	0.0318	2.06	7.83	all	93	93	B
93	P	0.0007	2.06	7.83	all	93	93	B
93	Q	0.0098	2.06	7.83	all	93	93	B
93	R	0.0014	2.06	7.83	all	93	93	B
93	S	0.182	2.06	7.83	all	93	93	B
93	T	0.322	2.06	7.83	all	93	93	B
93	V	0.0314	2.06	7.83	all	93	93	B
93	W	0.0048	2.06	7.83	all	93	93	B
93	Y	0.0033	2.06	7.83	all	93	93	B
94	A	0.0291	2.66	14.3	all	94	94	B
94	C	0.0484	2.66	14.3	all	94	94	B
94	D	0.0698	2.66	14.3	all	94	94	B
94	E	0.012	2.66	14.3	all	94	94	B
94	F	0.0041	2.66	14.3	all	94	94	B
94	G	0.0222	2.66	14.3	all	94	94	B
94	H	0.109	2.66	14.3	all	94	94	B
94	I	0.136	2.66	14.3	all	94	94	B
94	K	0.0117	2.66	14.3	all	94	94	B
94	L	0.114	2.66	14.3	all	94	94	B
94	M	0.0392	2.66	14.3	all	94	94	B
94	N	0.104	2.66	14.3	all	94	94	B
94	P	0.0013	2.66	14.3	all	94	94	B
94	Q	0.0667	2.66	14.3	all	94	94	B
94	R	0.0025	2.66	14.3	all	94	94	B
94	S	0.0296	2.66	14.3	all	94	94	B
94	T	0.0334	2.66	14.3	all	94	94	B
94	V	0.0881	2.66	14.3	all	94	94	B
94	W	0.0379	2.66	14.3	all	94	94	B
94	Y	0.0408	2.66	14.3	all	94	94	B
95	A	0.0454	2.7	14.9	all	95	95	B
95	C	0.032	2.7	14.9	all	95	95	B
95	D	0.0024	2.7	14.9	all	95	95	B
95	E	0.0034	2.7	14.9	all	95	95	B
95	F	0.0217	2.7	14.9	all	95	95	B
95	G	0.0471	2.7	14.9	all	95	95	B
95	H	0.0228	2.7	14.9	all	95	95	B
95	I	0.0274	2.7	14.9	all	95	95	B
95	K	0.0741	2.7	14.9	all	95	95	B
95	L	0.0775	2.7	14.9	all	95	95	B
95	M	0.0796	2.7	14.9	all	95	95	B
95	N	0.106	2.7	14.9	all	95	95	B
95	P	0.0536	2.7	14.9	all	95	95	B
95	Q	0.0624	2.7	14.9	all	95	95	B
95	R	0.14	2.7	14.9	all	95	95	B
95	S	0.0777	2.7	14.9	all	95	95	B
95	T	0.0829	2.7	14.9	all	95	95	B
95	V	0.0359	2.7	14.9	all	95	95	B
95	W	0.005	2.7	14.9	all	95	95	B
95	Y	0.0033	2.7	14.9	all	95	95	B
96	A	0.03	2.43	11.4	all	96	96	B
96	C	0.0097	2.43	11.4	all	96	96	B
96	D	0.0068	2.43	11.4	all	96	96	B
96	E	0.22	2.43	11.4	all	96	96	B
96	F	0.0459	2.43	11.4	all	96	96	B
96	G	0.005	2.43	11.4	all	96	96	B
96	H	0.0944	2.43	11.4	all	96	96	B
96	I	0.0132	2.43	11.4	all	96	96	B
96	K	0.0285	2.43	11.4	all	96	96	B
96	L	0.236	2.43	11.4	all	96	96	B
96	M	0.0351	2.43	11.4	all	96	96	B
96	N	0.0197	2.43	11.4	all	96	96	B
96	P	0.0185	2.43	11.4	all	96	96	B
96	Q	0.0101	2.43	11.4	all	96	96	B
96	R	0.0333	2.43	11.4	all	96	96	B
96	S	0.0447	2.43	11.4	all	96	96	B
96	T	0.0351	2.43	11.4	all	96	96	B
96	V	0.0062	2.43	11.4	all	96	96	B
96	W	0.0325	2.43	11.4	all	96	96	B
96	Y	0.0757	2.43	11.4	all	96	96	B
97	A	0.0037	2.61	13.6	all	97	97	B
97	C	0.068	2.61	13.6	all	97	97	B
97	D	0.046	2.61	13.6	all	97	97	B
97	E	0.0163	2.61	13.6	all	97	97	B
97	F	0.0487	2.61	13.6	all	97	97	B
97	G	0.0042	2.61	13.6	all	97	97	B
97	H	0.148	2.61	13.6	all	97	97	B
97	I	0.076	2.61	13.6	all	97	97	B
97	K	0.0663	2.61	13.6	all	97	97	B
97	L	0.01	2.61	13.6	all	97	97	B
97	M	0.0092	2.61	13.6	all	97	97	B
97	N	0.0965	2.61	13.6	all	97	97	B
97	P	0.0222	2.61	13.6	all	97	97	B
97	Q	0.0387	2.61	13.6	all	97	97	B
97	R	0.0096	2.61	13.6	all	97	97	B
97	S	0.0157	2.61	13.6	all	97	97	B
97	T	0.0702	2.61	13.6	all	97	97	B
97	V	0.173	2.61	13.6	all	97	97	B
97	W	0.0239	2.61	13.6	all	97	97	B
97	Y	0.0545	2.61	13.6	all	97	97	B
98	A	0.0069	1.82	6.16	all	98	98	B
98	C	0.015	1.82	6.16	all	98	98	B
98	D	0.0172	1.82	6.16	all	98	98	B
98	E	0.0132	1.82	6.16	all	98	98	B
98	F	0.0268	1.82	6.16	all	98	98	B
98	G	0.0067	1.82	6.16	all	98	98	B
98	H	0.0391	1.82	6.16	all	98	98	B
98	I	0.167	1.82	6.16	all	98	98	B
98	K	0.0149	1.82	6.16	all	98	98	B
98	L	0.0296	1.82	6.16	all	98	98	B
98	M	0.0555	1.82	6.16	all	98	98	B
98	N	0.0204	1.82	6.16	all	98	98	B
98	P	0.0019	1.82	6.16	all	98	98	B
98	Q	0.521	1.82	6.16	all	98	98	B
98	R	0.0016	1.82	6.16	all	98	98	B
98	S	0.0175	1.82	6.16	all	98	98	B
98	T	0.004	1.82	6.16	all	98	98	B
98	V	0.0122	1.82	6.16	all	98	98	B
98	W	0.0192	1.82	6.16	all	98	98	B
98	Y	0.0103	1.82	6.16	all	98	98	B
99	A	0.0215	2.16	8.71	all	99	99	B
99	C	0.0643	2.16	8.71	all	99	99	B
99	D	0.25	2.16	8.71	all	99	99	B
99	E	0.297	2.16	8.71	all	99	99	B
99	F	0.0084	2.16	8.71	all	99	99	B
99	G	0.0426	2.16	8.71	all	99	99	B
99	H	0.004	2.16	8.71	all	99	99	B
99	I	0.0401	2.16	8.71	all	99	99	B
99	K	0.006	2.16	8.71	all	99	99	B
99	L	0.0748	2.16	8.71	all	99	99	B
99	M	0.0684	2.16	8.71	all	99	99	B
99	N	0.0056	2.16	8.71	all	99	99	B
99	P	0.0017	2.16	8.71	all	99	99	B
99	Q	0.0359	2.16	8.71	all	99	99	B
99	R	0.0027	2.16	8.71	all	99	99	B
99	S	0.0105	2.16	8.71	all	99	99	B
99	T	0.0063	2.16	8.71	all	99	99	B
99	V	0.0467	2.16	8.71	all	99	99	B
99	W	0.0076	2.16	8.71	all	99	99	B
99	Y	0.0056	2.16	8.71	all	99	99	B
100	A	0.0029	1.73	5.66	all	100	100	B
100	C	0.242	1.73	5.66	all	100	100	B
100	D	0.0101	1.73	5.66	all	100	100	B
100	E	0.0096	1.73	5.66	all	100	100	B
100	F	0.0104	1.73	5.66	all	100	100	B
100	G	0.016	1.73	5.66	all	100	100	B
100	H	0.0109	1.73	5.66	all	100	100	B
100	I	0.213	1.73	5.66	all	100	100	B
100	K	0.0133	1.73	5.66	all	100	100	B
100	L	0.0063	1.73	5.66	all	100	100	B
100	M	0.0074	1.73	5.66	all	100	100	B
100	N	0.0148	1.73	5.66	all	100	100	B
100	P	0.0028	1.73	5.66	all	100	100	B
100	Q	0.0114	1.73	5.66	all	100	100	B
100	R	0.0036	1.73	5.66	all	100	100	B
100	S	0.0034	1.73	5.66	all	100	100	B
[truncated: 34,144 more rows]

## Sheet: NextStrain Entropy
This table shows the ZIKV NS5 "GENETIC DIVERSITY DATA" available from NextStrain (TSV) that quantifies the normalised shannon entropy per codon.
https://nextstrain.org/zika
position	entropy
4	0.008
8	0.008
14	0.015
21	0.008
25	0.008
26	0.014
28	0.014
30	0.008
33	0.008
36	0.014
38	0.008
39	0.008
40	0.008
42	0.071
45	0.008
49	0.02
53	0.008
67	0.025
68	0.008
74	0.155
75	0.015
76	0.008
77	0.022
78	0.023
85	0.008
91	0.085
103	0.008
109	0.008
110	0.014
114	0.498
123	0.008
124	0.008
129	0.008
130	0.022
131	0.014
135	0.022
136	0.008
137	0.014
139	0.063
151	0.008
154	0.008
158	0.008
159	0.038
167	0.015
168	0.014
170	0.008
173	0.025
174	0.025
175	0.05
178	0.014
181	0.008
193	0.008
195	0.014
196	0.008
202	0.035
203	0.008
229	0.083
243	0.008
244	0.008
247	0.008
248	0.014
256	0.008
257	0.008
260	0.008
263	0.008
267	0.22
269	0.015
272	0.014
276	0.014
277	0.008
280	0.022
282	0.014
283	0.008
287	0.008
289	0.014
290	0.022
294	0.008
295	0.043
298	0.008
311	0.015
314	0.008
315	0.008
322	0.438
327	0.045
328	0.014
335	0.008
336	0.008
337	0.02
342	0.014
347	0.008
357	0.008
369	0.008
374	0.03
376	0.008
377	0.008
382	0.008
384	0.039
386	0.014
387	0.008
388	0.02
389	0.041
391	0.02
394	0.014
396	0.008
399	0.008
402	0.015
404	0.008
405	0.008
406	0.025
407	0.008
411	0.008
413	0.022
415	0.015
416	0.008
419	0.008
420	0.008
422	0.015
428	0.022
434	0.008
438	0.014
442	0.066
445	0.014
446	0.02
460	0.008
467	0.008
470	0.014
476	0.008
477	0.008
484	0.008
495	0.008
510	0.014
515	0.113
518	0.008
519	0.025
522	0.034
523	0.008
524	0.008
525	0.57
526	0.074
527	0.035
532	0.008
545	0.008
546	0.015
554	0.076
555	0.048
556	0.083
560	0.063
561	0.027
563	0.014
569	0.025
571	0.008
573	0.008
575	0.008
580	0.014
586	0.008
587	0.008
588	0.008
589	0.014
599	0.008
600	0.008
601	0.008
603	0.008
605	0.008
621	0.008
622	0.008
624	0.091
629	0.008
633	0.008
634	0.008
638	0.014
642	0.099
643	0.015
646	0.008
647	0.022
650	0.039
651	0.014
653	0.008
654	0.027
655	0.008
656	0.022
659	0.008
662	0.008
669	0.008
670	0.091
672	0.008
673	0.008
675	0.008
676	0.008
677	0.008
689	0.008
692	0.008
693	0.03
697	0.03
700	0.008
703	0.008
704	0.008
710	0.008
711	0.008
718	0.008
725	0.015
727	0.008
728	0.008
733	0.008
734	0.008
735	0.008
746	0.015
749	0.02
750	0.008
757	0.008
764	0.014
766	0.033
767	0.029
775	0.008
781	0.008
784	0.008
787	0.02
789	0.008
790	0.014
802	0.015
805	0.008
806	0.008
808	0.238
812	0.008
813	0.049
819	0.008
820	0.015
821	0.008
823	0.008
824	0.015
825	0.008
826	0.014
827	0.022
831	0.198
832	0.025
833	0.247
834	0.022
842	0.008
846	0.015
849	0.008
852	0.008
853	0.008
854	0.008
855	0.023
856	0.015
857	0.008
858	0.015
859	0.022
860	0.022
861	0.008
862	0.008
863	0.008
864	0.014
865	0.015
866	0.008
867	0.008
868	0.008
869	0.014
870	0.029
871	0.027
872	0.014
874	0.014
876	0.008
878	0.374
880	0.008
881	0.014
883	0.047
890	0.03
892	0.008
893	0.015
894	0.008
895	0.008
896	0.008
897	0.008
902	0.027
